# Supplementary material for: Integrative network pharmacology and experimental validation reveal emodin derivatives as potential therapeutics for hepatocellular carcinoma
Source: J Egypt Natl Canc Inst. 2025 Jul 21;37:52. doi: 10.1186/s43046-025-00306-x (PMC13313454; doi:10.1186/s43046-025-00306-x)
Supplement: Supplementary file 1 — Supplementary Material 1. Supplementary Table 1. Summary of 3494 HCC-associated genes from cBioPortal [file 43046_2025_306_MOESM1_ESM.xlsx]

## Sheet: HCC
Supplementary Table 1. Summary of 3494 HCC associated genes from cBioPortal
TP53	FSIP2	DSP	GTF3C1	CABIN1	TRIM66	ALOX15B	SYBU	OR2M3	MLXIPL	SPNS3	ABCG5	SLC44A3	ZNF124	PLEKHM2	DOLK	OR10G8	SLC6A18
CTNNB1	ROBO2	DYRK1A	VAV3	PLXNC1	CEP170	KANSL3	APAF1	ABCC12	DENND5B	PLEKHG4B	SERPINE2	RNFT2	CDH20	GALNT6	ARHGAP20	BTBD7	TENT5D
TTN	ATR	SPAG17	ZNF347	ARHGAP35	TRPC6	KIF14	UGT2B4	PRRC2B	CD22	PITRM1	AFTPH	PYHIN1	IGHV4OR15-8	CLK3	NLGN4Y	HHAT	CCDC138
MUC16	VWDE	FER1L6	ARHGAP22	DNMT3A	EBLN1	MAGEC1	NMUR2	EBF1	ARHGEF26	NOP56	PIK3CD	ZBTB9	UBE2NL	CHEK2	ZNF471	SERPINB7	PROX1
TERT	CNTNAP2	TLN2	HFM1	ALG10	TRO	UNC5C	TDRD9	OR2T4	AUTS2	ZNF248	EPS8L1	ASB10	ZNF808	SAMM50	FTCD	IPO4	EBF3
MT-ND5	MKI67	LRRC7	FCRL5	NXF3	KIAA2012	NUP153	ROCK1	RTN4	GIGYF2	MTHFS	GGT6	SAMD9L	LIPI	CCNB3	TARS3	RCOR3	KLK6
PCLO	REV3L	ASCC3	CELSR2	PCDHGA4	SPC24	AR	COL18A1	SALL4	SMARCC2	RALGAPA2	EDRF1	EPHA2	C1R	CELF3	OR5M10	UGGT2	DAB2IP
ALB	ZNF831	RGSL1	NES	AXDND1	RADIL	ABCE1	FGD6	CRACDL	PKD1	SLC39A10	RBM12B	PTPN5	MYRF	LRRIQ3	OR10A6	GPAA1	PSD
APOB	EPB41L3	EML5	SORCS1	ZNF98	DENND4B	MCTP1	ARHGAP39	RTL1	PLCL1	SLC26A3	PEAR1	ELF3	DAGLA	SUPT16H	LARGE1	TTC17	MMP19
ARID1A	UBR4	PLA2R1	ANKRD26	MTUS1	DLEC1	KPRP	ATP1A2	EBP	TTC16	DTNA	SMPD1	GPR101	SELPLG	FCHO1	DLGAP2	EXOC1	DHX57
RYR2	GLI2	BAHCC1	HECW2	CEP164	APBA2	THEMIS	ATP1A3	OPN4	PLCG1	PGLYRP4	RAI14	COG3	ZNF185	BAZ1A	PCDHB4	RBM27	H1-4
OBSCN	SYCP2	ADAM12	DISP3	COL20A1	DENND4C	N4BP2	ATP2A2	AMER2	LMX1A	ZNF71	CARMIL2	DOK2	CACNB4	ACLY	PCDHB3	GBF1	TMPRSS3
LRP1B	DCC	NRXN1	FRMPD1	GPR75	COL14A1	BBS10	NSD2	EGFR	FAM135B	SENP7	WASHC3	SYT10	ZNF880	ACO1	TAS1R3	VAV2	ZNF488
CSMD3	DMBT1	ATG2B	CPEB3	NRXN3	ROS1	VWA7	INPP4B	BTAF1	TASOR2	TBL3	PLOD2	OR4K2	SKIC2	ACO2	PCDHA10	MBD5	HGD
HMCN1	GPR158	PCDHB16	OR8H2	CLTCL1	WDR36	ADAM18	ATP6V0A1	OVCH1	FOCAD	EEF2	LPA	PCDHGB1	PDHA2	HHLA2	PCDHAC1	KDM6A	HK2
FLG	SEMA6D	CEP290	PCDHA13	ARHGEF10L	IQCF1	ATP1A4	ROBO4	IQGAP2	NBR1	EIF4G1	TRHDE	REXO1	MORC1	KIAA1755	PCDHA1	VCP	LRRC37A3
ADGRV1	SPHKAP	DZIP3	PCDHA7	GPR179	SLC37A2	C6ORF118	PROM1	TBX18	SIPA1L1	SERPINB1	LUM	COG2	OR8S1	LDB3	DLGAP1	RPGR	FLVCR1
XIRP2	CADPS	BCLAF1	PCNX1	TECTA	GLYCTK	IQGAP1	GMPS	GFRAL	L3MBTL1	PCDHB14	SMAD4	MTMR7	CAMK2A	HELZ2	ANKRD31	XRN1	KCNK9
ABCA13	MGAM	FMN1	EP400	AP2B1	ABCC3	EML6	MAGEL2	JAM3	TNRC6A	ZNF681	PCDHB1	PRPF3	CFAP58	MCF2L2	ESYT2	DIPK2B	BRD9
MT-CYB	SCN1A	DOCK10	GPAM	ANKS1B	FBXO42	BOC	ARHGEF7	PCDHGA5	SREBF1	KANK4	SLC35F6	DISP1	CAPZA1	CLASRP	HEG1	LMAN1L	HIPK1
AXIN1	ZNF208	CHD7	OTOF	MAGI2	XDH	MLH3	ZNF28	OSBPL7	INTS1	DMKN	SETBP1	SELENOO	CASP5	ZC3H12C	GSDMC	RPE65	KLF15
RYR1	MT-CO3	ADAMTS9	SLC6A15	AMPH	TOPAZ1	CNTNAP3	DCAF6	PCDHB12	MAN2C1	USP10	STK39	LGALS9C	SLAMF1	SSH2	CCDC150	ATP2B3	PTH2R
SPTA1	MT-ND1	VWA5B2	SPTBN4	ARHGAP10	PRR30	ATXN1	BICD1	C14ORF39	PPL	CLK4	LRP12	CTDP1	SLC4A1	PHLDB1	KDM2A	RPL22	PTPRH
CSMD1	MYO10	HRNR	ATP13A5	KCNK5	SYNJ1	FURIN	LVRN	ZC3H18	NIN	DGKI	ZNF366	KCNH6	SLC2A2	KRT5	TPX2	CCDC88A	PTPRJ
FAT3	BPTF	UTRN	NCOA3	DOP1B	MCM3AP	ERBIN	SLFN11	VN1R2	MCM7	TRAPPC9	PODXL	AP4M1	SLC6A3	KRT9	KIAA1522	IPO9	HMBS
CACNA1E	NOS1	MCTP2	MDC1	POC1B-GALNT4	VPS11	SIGLEC8	SERPINB3	PCDHGB7	TRIM71	CRISPLD1	NOM1	TRAPPC8	SLC5A1	OLFML2B	SDS	RPS6KA2	NR4A1
DNAH5	CDKN2A	ASTN1	CROCC	NOL4	BCL11A	BNC2	SCN3A	CGNL1	KMT5B	IL1RL1	DNAI2	AARS2	NLRP6	GABRA2	PDCD11	NOL6	HMMR
DNAH7	SPEN	VWF	STYXL2	MYH13	SATB1	PCM1	ZNF135	SMC3	STXBP3	ZBED1	POLD1	INTS2	MLIP	KRT35	USP29	MOSPD2	HNRNPA2B1
USH2A	KNDC1	FAM47A	TLL1	CACNA2D3	SBF1	AFF4	UBN2	CCDC168	GALNTL6	ARHGEF2	MARS1	MORC2	SLC9A1	KRT81	GRID2IP	FRMD6	PRKAG2
FBN2	ACVR2A	COL24A1	TLN1	TEX2	SCN7A	ARHGEF28	SALL3	C1ORF94	SURF6	PLEKHA6	PLEKHO1	ADGRL1	SLC22A4	KRT82	SCAP	MGAT5B	MROH7
SYNE1	COL16A1	ZNF91	LOXHD1	PEAK1	SCN2A	PIGG	C5	SCAF11	SYCP1	MMP24	PYGO2	PCDH19	SLC30A8	CCDC66	FNIP2	PATL1	CCDC14
FRAS1	CELSR3	ADAMTSL1	BLTP2	GABRQ	PBX1	KIAA2026	SEL1L	PPARGC1A	ABCC10	ADNP2	ANKRD13A	FASTKD2	HUNK	ILDR1	DIP2B	DNAI4	ANKFY1
COL11A1	CHL1	CACNA1C	HDAC9	CLSTN2	ZNF497	ABCB4	CACNA1D	USP20	NDST4	RTL9	KIF26A	NPFFR2	PIK3CG	GALC	ISLR2	HHIPL2	TAGAP
KMT2D	DSCAML1	PEG3	DOCK4	BRCA1	DISC1	SLIT1	CACNA1F	MICAL3	MEP1A	GPR83	RGS22	LILRB1	NXPE4	GANC	NLRC3	CATSPERB	ZNF800
RYR3	SORCS3	CNTN6	KNTC1	PAPPA	UNC5D	SMARCA1	ITSN1	ADAM28	MELTF	SORCS2	PCDHB5	TAOK1	GDPD2	CNGA2	TRIP10	KIF1A	PTPRR
MUC4	TRIP12	TNNI3K	TPTE	NEXMIF	AMER3	CDHR2	PER1	CRIP3	PRKCG	CC2D2A	GAPVD1	SYT16	GON4L	LRRC24	SAMD15	AXL	PWP2
PKHD1L1	VPS13D	ATRNL1	SLC39A12	SLC30A1	ASXL1	PCDH17	OTOP1	ZMYM4	PRKD1	IGSF9	ZNF658	MARCHF4	TENT5C	COL9A2	TGM5	KSR1	HOXD4
CUBN	IRX1	UTP20	ANKRD30A	KCNH5	PCDH9	ANKRD17	MUCL3	PCDHA12	PRKCB	SEMA6A	CECR2	OR8K1	TNFRSF21	HDAC6	WDR47	LDB1	HP
AHNAK2	ROBO1	PCDH11X	SPECC1	PIK3C2B	ZNF227	BCORL1	CASR	PCDHB2	ANKRD24	USP19	MEFV	ARHGEF15	TRBV9	HDAC5	FAN1	SYNJ2	SPATA20
ARID2	BSN	C2CD3	CRYBG1	AHDC1	PCK1	PLXNB3	CSDE1	ITGA11	TCF4	SUSD2	FGD3	OR5D13	CDH19	CLASP1	CD93	BACH1	PCDH20
HYDIN	SI	MAP1A	TRANK1	SENP6	PRDM2	MAB21L1	RUNX1	XRN2	AFDN	CCDC191	GIGYF1	LONP2	HHIP	ARAP1	PPIG	BAX	LATS2
SYNE2	PIK3CA	MAP2	MYO18A	SLITRK5	PDGFRA	RPS6KA6	CBL	PCDHA6	MPO	ZNF365	MGAT5	IL32	CD80	AGAP1	CCDC6	BBS2	AGO1
DNAH9	PLEC	MYO15A	NBEAL1	CDC27	SRGAP2C	TMEM132E	OR5D18	ZNF512B	ABCC1	ZUP1	CIITA	CEP170B	TFEB	NCAPD3	RUFY3	ZNF14	OLFML2A
DOCK2	HNF1A	HGF	MYH14	MAN2A1	IGHV1-46	PTPN22	OR5L1	DLG5	HIP1	DENND3	ZNF525	PCDHA3	LMBR1	NECAP1	NRXN2	RRBP1	CPNE4
PRUNE2	SPTBN5	PTPRM	LRRK1	MAT2A	IGHV1OR15-9	POLR2A	USP7	PRR12	WDR64	PPP1R32	IL1RAPL2	RNF150	METTL21C	ARAP2	PARD3	PRPF4B	STXBP5
SKOR2	EPHA3	CMYA5	ATRX	GALNT17	C19ORF84	TDRD15	PFKFB1	PCDHA2	KBTBD12	ADGRF5	BMPER	TEX11	SPAG1	SIN3A	BIRC8	CLIP1	RARG
DNAH8	IGF1R	ANTXRL	RXRB	ARAP3	ZNF578	SVIL	OR5T2	TSPOAP1	PRICKLE2	PPM1H	TBX3	CACNA2D2	LNPEP	PNISR	CD101	KDM3A	ARID4A
MT-CO1	ASPM	MYH1	BDP1	SUPT6H	CNTLN	GMIP	AGBL1	PIWIL3	PSMD1	TEX14	MME	SEC24A	SERPINF2	NELFB	USP5	DHX29	MYBPC2
PREX2	CENPF	EVPL	SALL1	PRKG1	SLC4A3	CNTN2	CD5L	RNF17	MYO1B	STK31	PRPSAP1	CEP152	PLTP	ZFP28	ANO1	UBAP2	MYBPC3
RB1	SNORD14D	IL6ST	CAND1	CCDC178	SLC9A3	MMP16	HERC4	PIWIL1	PTPRN	NWD2	PSAP	KLHL1	SPI1	BICD2	OR2G6	TGIF2LX	MYH3
BLTP1	CNOT1	NRDC	NLRP12	CCDC136	SLC12A1	HIPK2	PRRC2A	MED14	HMGCR	LRFN2	ANAPC1	HEPHL1	SEMA4C	POU6F2	IL23R	ZNF845	RELA
DMD	ITPR2	KIT	NPAS3	PTPRS	PGR	HNRNPL	ZNF260	BANK1	HNF4A	SDCCAG8	MOCS1	ARHGAP23	CD180	CLEC16A	ODAPH	C12ORF50	HSPA1L
ZNF469	JAK1	ITPRID1	CDH23	RBP3	SLC18A3	ADAMTS16	ZNF546	LRRC4C	FNDC3B	PRTG	PSG11	NCOA7	POMT2	TET3	MIER1	POTEC	UPF1
DNAH6	LYST	WDR17	SCN9A	EGFLAM	ABCB1	CDCP1	DNM3	BEND4	SEZ6L2	HMGXB3	KIFC2	TCF25	SUSD5	ASTN2	SEMA4G	EPB41L4A	NACA
FAT4	ABCA4	CNTN1	CPAMD8	TNC	CC2D1A	DAZAP1	CDH1	KLHL33	MT-ATP6	LRFN1	NCKAP1L	HCN3	LTN1	KAZN	PRX	TICRR	HTR2C
HERC2	GABRG1	COL2A1	CACNA1S	ERCC2	CPSF1	MYO9B	TUSC3	EFTUD2	PZP	ELL2	HDLBP	OR10V1	BHLHE22	DENND5A	ZNF606	NPHP3	NCBP1
EYS	DNAH14	SHANK1	PCSK5	MROH2B	COL28A1	MYO5A	LMO7	SPATA16	MUSK	RAB18	DBNL	EARS2	TTC19	NUP210	CDYL	OTOA	EPHA1
NEB	GBP1	CPS1	EHBP1L1	BCL11B	KLK13	USF3	PLXNA2	SLC22A8	LGSN	HEATR3	KRTAP6-2	MARCHF1	CEP95	MAGEE2	OR2L8	KIAA0319L	ERCC5
NBEA	RHOQ	CR2	SLIT3	NPIPB5	MIA3	RAPGEF6	PLXNB1	TGFBRAP1	PCF11	PTGR1	SLC22A17	TTC38	SSTR3	PLEKHG4	ARHGEF6	AJAP1	ERN1
LAMA1	ICE1	MED13L	SMARCA2	NRCAM	SIGLEC1	BCAN	LTBP2	JAKMIP1	KCTD8	LEO1	AASDH	TMED2	DENND2B	ABI3BP	FHL5	KLHL7	CEP295NL
UNC80	CTNND2	SMCHD1	NSD1	IL16	CAPN15	C4ORF54	USP17L2	GREB1L	RCN2	C4ORF50	PRR16	ANKAR	ASB3	TRIM58	PICK1	AP3D1	CEP128
BIRC6	GRIA4	SEZ6L	SOS1	INSRR	TEX47	FLNA	RALGAPA1	DOCK5	RFC1	KIF6	LCA5	USP37	POLG	GARNL3	PDPR	PLEKHS1	CCZ1
PCDH15	SLC9B1P1	FBN3	LRP4	CDH8	KAT6A	OPA1	MAN2A2	BTBD18	HSP90AA1	WDR90	DUOX1	ZNF492	STAT1	LBR	AKAP1	USP13	IDH2
SDK1	CNTNAP5	TENM1	LTBP1	TUBGCP6	LEUTX	FMO3	NAV1	ALPK2	TTC7B	KLRK1	SLCO1C1	ZNF235	STAT4	TTC21A	TBX4	H3C7	NEO1
MUC17	DSPP	GOLGB1	CHD5	MON2	PLCG2	ITGA7	LRIT1	KIRREL1	REST	RIC1	PIWIL4	TAOK2	STAT6	GCKR	SLC4A7	ZNF85	NEU2
DNAH17	EEF1A1	TRDN	SPTBN2	NCOA6	PLXNA1	ITGB5	ANKMY1	SPG11	ADGRF1	SACM1L	PALM2AKAP2	NDST3	MATK	GGCX	UACA	H2AC11	NF2
DST	MEGF8	FNDC1	UMODL1	IL21R	LTK	CDKN1B	AFF1	PHF10	EPHB1	HOMEZ	ZNF107	SUGT1	HSD17B14	CPB1	OXR1	JADE1	ESRRG
DCHS2	ARFGEF3	IPO7	TANC2	JAK3	TRAV30	ITGB2	OR51L1	ALPK1	CHSY3	STOML1	REV1	TM9SF2	OLFM3	CAVIN1	FEZF2	DTX3	EXT2
MT-ND6	NLGN1	PAK5	ABCC8	KIF1B	RNF167	RIMBP3	SGSM1	ADAMTS14	POTEE	KRT72	NECTIN1	EHMT2	XKR6	NLRP13	ZNF655	P2RY1	FAP
FASN	ARID1B	NID2	TAF1	PRDM16	TRAV36DV7	QRICH2	FBXL4	SLC9A4	NFATC4	HEATR1	PYGM	BRD8	CATSPER1	AP4E1	MADCAM1	ANGPTL8	FBLN2
PTPRQ	COL6A5	SIPA1L2	TIAM2	TMED4	TRAV38-1	SNRNP200	NR3C2	ZNF429	IGFBP7	LARP1B	HOXA3	KRT27	MTMR14	LRPPRC	ATG9A	PAM	MINK1
WDR87	LRRC10B	KIAA1217	CNTN5	CHRNA4	SPTAN1	FBF1	H1-2	SOGA1	PTK2B	ZNF280B	MTR	BTBD8	EML4	ATP13A2	ZNF532	PCDH1	OR8I2
FREM2	BSX	PPP1R13L	C10ORF90	CHUK	POLE	COL27A1	HAS1	KDM5C	PADI3	CWC22	CADM2	DOCK11	IGLL5	SLC5A11	RAD51AP2	PCDHGC3	A2ML1
COL12A1	OR10G4	MSC	MYOF	IRX4	STAT3	DAAM1	HIVEP1	KIF20B	CYB5R1	KLB	VCX	SUGP1	SUPV3L1	ZNF385B	FANCI	TMC7	NOP2
BOLA2	ZGLP1	DIP2C	ANO4	ASAP1	POU3F3	PLCH1	PTGER3	SLC66A2	NGF	ANP32A	YTHDC2	EIF4ENIF1	GALNT8	MON1A	RAVER2	SULF2	ERAP1
H4C14	TAF1L	SLIT2	RASA1	FSHB	MAOB	ITIH4	PTPRK	OR2G2	NHS	OR4A15	KIF7	KCNQ5	TBXT	NCSTN	VRTN	CEACAM21	IGHM
TSC2	NCOR2	NUP214	RBL2	PRRC2C	NAV2	ERC1	ITIH6	CTC1	NOS2	OR4A5	KDM5A	TAF1D	TACR3	HHLA1	ELFN1	CSNK1A1L	FBP1
DYNC2H1	PDE4DIP	NLRP3	MYH11	ARID5B	C10ORF71	FHIP1A	SUCO	NWD1	NPC1	DDI1	MYO5B	ARHGAP29	ADAM17	PPP1R13B	VWA5B1	ERAP2	NPHP1
RPS6KA3	ADCY8	TIMP2	MYH2	RNF24	FAM83H	IQSEC2	ENGASE	DIAPH3	IL12A	SLC4A8	PPP1R12B	OR2L3	PREP	ESYT1	FGGY	ZNF600	NRAS
ZNF865	TDRD5	ANKRD11	MYO9A	SLITRK6	SIGLEC12	ADAM29	PTPRO	XKR4	FOXG1	SPATA5L1	NASP	BRIP1	FAM178B	CHAF1A	ARMC9	ANKRD36	FRMPD2
FAT2	ACAN	BRD7	EPHA7	NIPBL	PPP3CC	KCNA1	MAP4K2	PKD1L2	PIEZO2	TMEM51	EPHB2	NRDE2	ZNF479	HMGXB4	C1ORF87	DCAF12L2	GPC4
COL6A6	TRPS1	LTBP4	UNC45B	TAFA5	MAP3K4	KCNA5	MUC5AC	AATK	OPLAH	SBNO1	ERCC4	WWC2	TARBP1	AFAP1	RFX6	STK36	IL9R
AHNAK	DNHD1	CEP350	ATP8A2	ERICH3	SPSB3	XPO6	RFX7	POTEG	ROR1	FBXO38	ESR1	MAP1S	MEP1B	SRRM1	BAG5	PALD1	FGB
CSMD2	THSD7B	TTC3	KCNU1	AMER1	NRN1	AKAP11	ARMCX3	AXIN2	NOX4	ZP4	SLFN13	GOLPH3L	TAL1	ZNF354B	FAM83B	VPS51	FGFR4
FMN2	SDK2	HEATR5B	NOS3	PLXND1	DOCK8-AS1	ABCA3	MYO1E	TGFBR3	NOX3	ADAMTS3	DHX36	LGI2	PRKAR1A	RUFY4	ZRSR2	BRPF3	IL12RB2
PKHD1	MAST4	FLG2	THADA	CFAP74	OR2M4	NACAD	MYO7B	COL21A1	NUMA1	CHD1L	NELL2	NAT10	OR51A7	RASGRP2	MROH8	BPIFB4	FGFR2
LRP1	SNORD73A	DNAH11	PDZRN3	DOCK7	MMS22L	ADAMTS7	ADGRE1	CDHR1	ROR2	INTS4	TSNARE1	UBA6	IGLV1-36	PIGN	CDC42BPB	ZNF142	NPAS4
LRP2	SAT1	MPDZ	UNC13A	CAPN11	TRGC2	RAD54B	RANBP17	THBS2	ODF2	TBCCD1	GLIS3	YY1AP1	ANO5	FAM47C	AK9	CLECL1P	FOXI1
PRKDC	KALRN	WNK2	CLCA1	NFASC	TRPM1	ZNF394	NFRKB	TJP1	INSR	MFSD11	PABPC4L	ADAMTS1	HIBCH	NNT	MAP3K19	ZRANB1	KRTAP4-1
MT-ND4	SCN10A	ASH1L	CEP250	CCDC13	UBR5	GPATCH8	F5	CYP4A22	FLT1	GPRIN1	IMPG1	H6PD	OPTC	MTREX	TRIM46	SLC39A8	SIX4
FBN1	C1QB	CACNA1G	TNRC6B	ZNRF3	CFH	KRT10	RSF1	CTNNA3	CDH6	CEP70	OGDH	SPAG6	AGO4	ASTL	AKAP12	ZNF112	NR4A2
MYCBP2	MPLKIP	CACNA1I	FBXL7	KANK1	HIVEP2	GABRG2	PLA2G3	JPH1	ITGAM	KLHL32	OPCML	EPX	MOV10	PARD3B	ZFP2	NOD2	CFAP251
UNC79	CACNA2D1	SCN4A	COL4A2	GABRA6	TIMMDC1	COL6A2	MUC22	ECE2	CLGN	ASAH2	IRF2	MOGAT2	ZNF568	MAML2	SMG8	XYLT1	OAS3
ZFHX4	ZNF804A	CACNA1A	WASHC4	COL4A1	KRTAP19-3	PDE11A	CNOT4	SETD1A	HNRNPUL1	ARHGEF10	FMO1	NECTIN4	HFE	ADGRA1	RIF1	MIDEAS	OCRL
DNAH10	VPS13C	PDE1C	UBR2	COL5A2	TLR8	SASH1	EFEMP1	ZFYVE16	CEACAM3	ARL13B	IPP	C9ORF131	HHEX	SLC5A7	ZC3H12A	PDE2A
MUC5B	ABCB5	KIF19	LCT	VIRMA	FZR1	WDR7	IGSF1	FRMPD4	TEX55	CEP135	CEACAM5	TLX3	PLA2G2F	L3MBTL3	USP9Y	SIM2
KMT2C	TRBV4-1	RUNX1T1	COL15A1	XIRP1	PTK2	IBTK	NPY5R	ADRA1D	ZSWIM8	H2BC7	PTCHD1	OR4K5	RSRC1	MAP3K21	RSPH6A	ZNF543
SETD2	TRAV25	SAMD9	FRY	KATNIP	PTPN3	NOA1	DUOX2	KIAA0586	KDM4B	UBE3C	ZRANB3	ZGRF1	CPSF2	RBM6	MTSS2	IGHV3-53
KEAP1	BAZ2B	CFAP61	ZNF827	APOBEC3D	PTPRN2	ADGRA2	NUP98	SORBS2	CYFIP2	ZFAND4	NMNAT2	WNT10A	DACT1	CEBPZ	ECT2L	ZNF728
VCAN	TRGV10	PLA2G4A	OBSL1	SCAPER	TNS3	EHBP1	A2M	TP53BP1	RIPK3	THBS3	ABCC11	ELFN2	DLK2	TRIM28	PANX2	RHBDF1
MACF1	PSG5	SPTB	PIKFYVE	LAMB3	PLEKHH2	WWC1	FMO5	TP53BP2	ZNF285	TLR3	OR4A47	ACP4	CFAP206	GOLGA3	FMNL2	CALR
BAP1	PTPN13	HCN1	SRRM2	LAMC1	KCNH8	RPRD2	ITGA1	PPFIA2	CHORDC1	TLE4	FAM205A	ZNF592	PSMD12	SLC25A13	TBCK	WDR81
USP34	HNMT	SLC44A5	ABCA7	SEMA3D	ADAMTS18	RTL6	CDH10	TPP2	TLK2	RACGAP1	ZNF114	BRAP	PTBP1	CTNND1	C1ORF167	CAPN6
KMT2B	LRRK2	MT-CO2	MSH6	LHCGR	RBBP6	LAMC2	CDH4	CD163L1	FAM217B	POM121L12	PEG10	ACOX2	HK3	GPR32	CPEB4	LRP8
MUC2	PTPRZ1	MT-ND2	MACC1	CROCC2	LRFN5	LIFR	ITGA9	SUPT20H	VWA8	POTEF	JAK2	PHF14	PTPRG	CYLD	LMTK3	IGHV1OR21-1
HSPG2	RAB3B	MUC6	DOCK3	SF3B3	NCAM2	CRIPAK	CDH15	TTC13	CHAT	DHX34	EXPH5	NR2F2	MST1	CYP2C8	PITPNM1	GLIS1
NFE2L2	NBAS	RANBP2	DOCK1	NOMO1	EPHB3	CCDC88C	ITGB8	GADL1	KCNJ12	PCDHGA8	ZNF609	TFR2	MST1R	CEP120	MICAL2	ZNF534
COL6A3	ERBB4	IGSF3	SEMA3C	HIPK3	ERBB3	GRIP1	ITIH3	RB1CC1	CHRM3	ADAR	ADAMTS13	CEP63	ZNF81	INSYN2B	FZD9	RUNX2
WDFY4	MECOM	NEFH	CCDC141	DICER1	PIK3R6	NFXL1	FSCB	ZNF623	KCNQ2	ADCY1	KIF13A	TLE1	ANKRD63	SH3BP4	GCC2	CBLB
TG	CFAP54	IGF2R	ADAMTSL3	EXOSC2	CT83	RAD50	PDS5B	ERRFI1	SLC36A3	ADCY3	PRDM15	PGM2L1	PTPN18	ZNF716	LPIN2	QRICH1
ANK2	NOTCH4	FAT1	TRPC7	CRB1	NDUFA6	CRMP1	CYB561D2	NETO1	CLCN6	MTSS1	KCND2	TLR4	PXMP2	TMEFF2	MARF1	PALMD
NAV3	CDH18	CDH7	SLITRK4	CMSS1	CCDC42	GNAS	LILRA2	ALDOA	NLRC5	CKAP5	CHEK1	ZBED2	CCDC171	PKDREJ	TTI1	ZCCHC2
MYO3A	CDKN1A	PLB1	ZNF462	RNF113B	IDE	DOT1L	DCAF4L2	ITGA10	ZIM3	AEBP1	KCNMA1	CKMT1A	MTIF2	SPATA17	MEI1	SLC1A3
UNC13C	ACACB	WAPL	SLC4A10	USP24	NFATC2	SLX4	STON1	CCT3	FCRL1	DPP9	KCNQ1	ESPL1	MTRR	TGM7	NUP93	SLC6A4
COL7A1	BAZ2A	CHD2	CCDC80	CSPG4	KDM3B	LCOR	SHANK3	TRPC3	SLC2A6	GPR149	KIF4B	ULK2	RAG1	APC2	TGFB2	VIT
DCHS1	CNGA3	ACACA	STARD9	H2BW2	RNF212B	BRD4	SPINK5	TRPC4	MAP4K5	ASIC4	FRG1	DCAF1	USP46	GRIK5	OR14A16	PFKFB3
ATM	COL4A5	CLTC	PDE10A	DENND4A	NTSR1	CUX1	ITSN2	FIG4	INMT	KY	TPRX1	CLIC6	PIAS4	GRM6	TLL2	KCNAB1
HERC1	CREBBP	KTN1	SLC12A5	RAMP3	FRYL	GRIA3	IVL	WASHC5	ABCA2	PLXNA3	ZC3H4	TLR9	KRTAP12-3	GRM4	SLC9C2	SLC10A1
ALMS1	DHX9	PSD2	GRAMD1B	KAT6B	KIRREL2	UBR3	SIPA1L3	KIF21A	BTNL9	MED24	CLK2	EEA1	RASGRF1	CWC27	OR2L13	SLC9A2
COL22A1	ZDBF2	ARHGEF12	TEX15	PRG4	CNTRL	NCKAP5	ZNF423	SRGAP3	FRMD4B	TRPC1	IRAK3	ADCY6	RASGRF2	LEMD3	PRR23A	SLC12A3
VPS13B	FHOD3	NALCN	IGSF9B	SCRIB	KCNH1	GRM3	KCNA4	AP5Z1	CIC	TYR	OR4Q3	ADCY9	MYH10	DBH	ZNF585B	SLC12A2
MDN1	TEK	GRIA2	MYH7B	IGHV2OR16-5	CHD4	UBE4B	RRP1B	SEC16A	CLASP2	LRIG3	OR4M1	TOX	MYLK	DCTN1	BIRC7	PHKA1
SPEG	GREB1	GRIA1	KIAA1549	AASDHPPT	CISH	CCDC180	PTPN21	ATP2C2	COLGALT2	ACSM2A	COG4	TNFAIP2	RET	GUCY1A2	SLCO5A1	OR8J1
MYO18B	TNXB	DMXL1	KCNT1	GOLGA4	AKAP13	DAO	CHD3	ZBTB40	ACP3	VEPH1	SPATA48	PIEZO1	MYT1	GUCY1A1	TTC14	OR8K3
ADAMTS20	ZFHX3	ATP8A1	PCNX2	FAM171B	USP48	GUSB	CHGB	GOLGA5	KIF5C	CCDC60	NUP205	AP2A2	NAP1L3	GYS1	CEP57	SERPINB13
TPO	ZAN	ARFGEF1	STXBP5L	TOGARAM2	WIF1	UNC13D	CLCN1	FAM184A	CCDC30	ZMAT4	SEC23IP	AP1G1	NDN	PGBD1	CCDC144A	PIK3C2A
ANK3	CPLANE1	EPPK1	GPRC6A	IKZF1	RAB3GAP2	TADA3	SULF1	KIF15	ADAM2	SLC5A8	ACADS	OGT	EPHA5	IFITM3	OR10K2	PIK3R1
RP1	ADGRB3	PCDHB10	LZTR1	GRM7	SH3RF3	SEC23B	KCTD7	PPP4R3A	KRT1	RAPH1	ACADSB	JAG1	EPHA8	ZBTB18	OR6Y1	PIK3R2
DNAH2	ZNF99	FHAD1	USP9X	DACH1	KRT2	ACCS	CEP68	IWS1	MAGI3	DDX60	ACAT2	SEMA7A	OR7C1	SLC9A6	RIPK4	BCAS3
FCGBP	PCNT	PCDH10	SHPRH	MAK16	TNPO1	KNL1	QRFPR	APP	PSME4	CARMIL1	DISP2	SBF2	TRIM42	COG5	ADAM8	GIN1
SVEP1	ANKHD1	KIAA1210	TMEM132B	FRRS1L	FGD5	DLG2	TBC1D9	ABCC6	GABRA5	VPS50	ZFHX2	DPYSL5	FGD4	MS4A14	SECISBP2L	MFSD6
CACNA1B	SLC8A1	MMRN1	MYOCD	CARM1	TCAIM	EEFSEC	NCDN	RHD	GABRA4	TMCC2	SLC24A2	CUL7	SUFU	PASD1	ADCY5	PLA2G4F
MAP1B	ZNF638	B4GALNT3	NLRP7	POM121L2	COL1A1	SLITRK2	ACAD11	RLF	GABRA1	ZNF407	TANC1	SVOP	NAA30	NEK10	ADD2	SNX8
ABCA12	SPTBN1	CTTNBP2	NCOR1	AVEN	DNAJC13	CEMIP	MAST2	LRRC53	KRT34	SLC25A12	FHDC1	ZEB2	HECA	DLX5	ADH4	PIK3R4
KMT2A	ZNF729	AKAP6	ELAPOR2	COQ9	ADGRL2	GRIN3A	CNTNAP4	MICALL2	CCR6	MED12	ZNF518B	LRIG2	NELL1	SPICE1	SLK	ZNF106
SACS	MT-ND3	CHD9	SEMA3E	NEBL	COBL	THOC2	SCIN	ZNF665	OR2AJ1	EIF4G3	NPHP4	CBX4	IFI16	KIF2B	PARP4	KLHL38
HTT	EP300	DSEL	TNS1	PRPF8	SLF1	ATP8B2	ZNF644	SLCO6A1	COL4A6	UGT2B10	ZFP82	AP3B1	NFIC	DCAF12L1	TRAPPC10	CD19
PTPRB	AFF2	PBRM1	MALRD1	SLC26A7	MYO3B	PHTF2	ACTN2	ATF7IP	TBC1D30	DNER	GSE1	PJA2	EVC	DNTT	TOP2A	AFAP1L1
EVC2	CENPE	DYSF	SNTG2	DUSP19	GPHN	MAGEC3	KRAS	ZFP64	NEDD4L	NLRP9	FZD2	BCAS1	TONSL	DNMT1	CERS5	ST8SIA4
LRRIQ1	CIT	TRRAP	TRIO	RALGAPB	DAAM2	CTCF	RTTN	SEMA5B	AGAP2	NLRP14	MTHFD1L	TBC1D4	F8	DNM2	CADPS2	CD44
LAMA2	KIF21B	ATAD2	HELZ	TICAM2	FRMPD3	EGF	ABCC2	CFAP44	TMC6	CCAR1	KRT32	DDX46	FANCA	ADGRE3	STRADA	ADGRE5
NPAP1	PDZD2	SLFN5	NLRP2	IGHV1OR15-1	ZBTB7C	EHHADH	IMPG2	ATAD2B	KIAA0930	CDK5RAP2	H3-5	ANGPT1	FANCB	SCAF1	TNKS2	COP1
DYNC1H1	ITPR1	ADAMTS12	SH3TC2	THAP2	GRIK3	STAG2	MED12L	ADAM23	SATB2	INAVA	AFF3	FOXO6	FBLN1	DLGAP3	OR10R2	COG7
BAALC-AS2	MTOR	AQR	RGS7	LINC00921	ZNF267	PCDHGA10	KANSL1	MIOS	CUX2	ANLN	KRTAP5-7	SHC4	NID1	SLC45A4	CDC42BPG	PKP2
PTPRT	HECTD1	TNR	RICTOR	PCDHB9	ABCA9	NRG3	VPS39	METTL2B	U2AF2	VEGFC	COL6A1	PARP8	NKTR	SORBS1	ZNF611	PLCB3
ANKRD12	AHCTF1	IRS4	PCARE	LAMB4	EDC4	SLC12A7	TTC28	ATP1A1	OR2B11	IQCN	SYNM	TRMT1	CDK12	ANKRD50	FAAH2	ZNF284
MYH15	COL3A1	JMJD1C	PLEKHA5	LATS1	LAMC3	ZNF714	SZT2	SCEL	MISP	BPIFC	FKBP15	ANXA13	CNOT2	DRD2	GCC1	SPAST
APC	ZNF521	SAGE1	MYOM1	CENPP	PHACTR3	USP8	DDX42	POTEJ	SGO2	ZNF334	SIN3B	PLA2G4C	ADAM32	OR10Z1	RIPOR1	LPO
PLXNA4	COL11A2	ARHGEF17	ADGB	LINC01100	STAG1	FAM166A	NAALAD2	PEBP4	ZNF676	LMBR1L	SHISA3	PRDM9	NOVA1	OR2T11	ZC3HAV1	ANO6
POLQ	CR1	ALK	ATP12A	CD109	SRRM4	FAM50A	SEC31B	SLCO3A1	ANKS1A	RTN4RL1	SMG6	SLC23A2	FCN1	TRIM51	PRAG1	SSUH2
HECTD4	RGPD4	TSC1	ATP2B2	NYNRIN	PTCHD4	NEMF	GEMIN5	SLC16A9	EXOC7	RBFOX3	MINAR1	PRPF40A	IL12RB1	ZNF577	MELK	PMS1
TCHH	PATJ	ANK1	ATP4A	ACTL7B	FLRT2	FIBP	PTPN23	SYNGAP1	PPIP5K2	RIN3	FILIP1L	PTCH2	MDGA1	ASPHD2	ALAD	ZNF486
OTOGL	TACC2	AOX1	ZFC3H1	COBLL1	TSHZ2	EXO1	MTUS2	LRIT2	MCF2L	IL31RA	GDF2	VSTM4	OTOL1	PMFBP1	CNTNAP1	LTBP3
TENM3	NLGN4X	MED13	SPEF2	PCDHB6	PAPPA2	SETDB2	SCN11A	ATP7A	TASOR	WNK3	RNF145	RGS12	NTRK1	ZNF233	GAB2	PADI1
TRPA1	KCNB2	ITIH5	THSD7A	PCDHA8	ARFGEF2	KCTD20	VWA3B	ASAP2	SYNRG	FAM13C	NLRP8	SLC4A4	ZNF679	MDGA2	DGKZ	OSGIN1
PCDH7	RBMXL3	NUP133	SCN5A	SHROOM4	RP1L1	DCLK1	HIVEP3	NEK11	SIK2	IL18RAP	ANKRD18B	STX11	TMEM120B	SLC24A4	URB1	TMEM260
C3	TRPM6	PCDH18	KMT2E	NYAP2	DPYD	CRACD	PDS5A	ALKBH1	INTS7	ANO9	COMMD3	B4GALNT4	CFAP73	GNB5	ALOX5	SOHLH2
ADAMTS19	EPG5	CACNA1H	ZNF835	DHX37	DPP6	PLEKHG1	MTCL1	PER3	SYT3	CEP44	GFM2	UGT2B7	FOXK2	EPSTI1	SETDB1	DNAJC28
CFAP46	RESF1	FILIP1	ADGRL4	LILRB5	ATP13A1	CCDC146	POLR1A	ADGRB1	SEL1L3	ARHGAP28	ABCC9	ARHGAP5	OCA2	EDNRB	SMG7	ULK4
PXDNL	DCDC1	LRBA	PDE3A	PHRF1	POSTN	ZSWIM6	ARC	SPHK1	LCK	XPC	ARHGEF18	WNK1	INSIG1	EIF4G2	RHOBTB1	ZNF451
PXDN	CELSR1	PLCB4	PDE6B	CHD8	EFNB2	PHIP	LCP2	RTN1	GATA6	XPO1	VPS8	NDFIP1	A1BG	ARSI	LGR5	RNF148
RELN	TEP1	LY75	ERC2	SHANK2	MYOM2	TDRD6	CPA2	TRERF1	GBP2	PER2	ASB9	CHPF2	EIF3E	STING1	THOC5	LRIG1
MYH7	DOCK8	PDZRN4	SORL1	MOCOS	ARHGAP31	SHROOM3	CP	ADCY10	GBX2	FAM124B	ZSWIM2	PHLDB2	IRAK1	GPRASP2	TELO2	PCDHGA12
EPHA4	TMEM132D	POLH	DSE	WIPF2	CEP126	SBNO2	GARIN3	NOBOX	COPA	SF1	GLI1	IQCA1	OPRM1	SPAG9	UBAP2L	A1CF
MYT1L	MRC2	PPP1R3A	PLCE1	TSHZ3	TBC1D32	DYNC2I1	GLG1	PELP1	COMP	ZNF17	LY6G6F	TBL1XR1	IREB2	PSTPIP1	AMPD1	SREBF2
ATP10B	OTOG	NBPF10	OR2J3	KLF4	PCDHAC2	TMPRSS7	LGR6	BCL9	CRHR1	CENPJ	GLUD2	PBX4	GPRIN3	NCKAP1	KHSRP	SEPTIN4
ADGRL3	ASXL3	MYH4	TMPRSS15	ZNF687	PCDHA5	PABPC5	TMEM131	PKD2L2	KCNH4	NLRP4	IRF2BP2	ZNF415	ITGA3	DNAI3	ACOT12	POLR2B
SF3B1	BRCA2	NCAM1	ANKRD30B	TRAK1	TDRD1	NCKAP5L	NUP188	TBC1D13	PLEKHG7	SOGA3	ABCC4	ZNF668	ITGA4	USP6	HIRA	POU2F1
DSCAM	FREM1	NOTCH2	PTEN	DMAC2	RPS6KA5	SFMBT2	CALCRL	CNTN3	SMG5	SND1	MAPK8IP2	VIM	ITGA5	PIGQ	IGFN1	MAP4
KIF26B	SMARCA4	COL5A3	PTPN14	CEP192	KIDINS220	RECQL4	IQGAP3	BRWD3	HPS3	NPSR1	DIS3L2	MATN4	ITGB3	PHTF1	TMEM67	MAN2B1
ZNF536	ZNF804B	CDH11	PTPRC	BRINP2	ZBTB2	CHST3	CYP2E1	MYO5C	ADNP	GOLPH3	BRSK1	WFS1	CDK9	MAP3K2	NUP210L	PPEF2
TENM4	TCF20	ITGB4	PTPRD	RIPOR3	DPP10	TRPM3	GRIK2	ATAD5	ABCC5	DSG4	FNIP1	ATP2B1	ITIH2	KIF1C	IARS2	MAT1A
NOTCH3	MYH6	BOD1L1	MYO6	PPP4R4	NINL	ARHGAP33	GRID2	INO80	DOCK9	BLM	TNFRSF13B	ATP2B4	CEBPA	PCDHGB3	TUT7	SIGLEC10
FN1	MYH8	SMG1	IDH1	ZNF572	ACIN1	ITPRIPL2	GRID1	PARP14	GJA8	BNC1	AASS	WRN	MICALL1	RAI1	ICE2	MCC
ADGRG4	MYO7A	ZNF292	NOTCH1	FNDC7	BEND3	C16ORF96	CYP11B2	DENND2A	CS	BTRC	CDH26	WT1	CFTR	PCDHGA2	GALNT12	MCF2
WDFY3	ZNF318	TNN	RNF123	AP3B2	GRXCR1	TWNK	CYP11B1	CA9	RXFP1	TRMT2B	CYP4B1	KRI1	ANKRD27	PCDHGA1	ZNF782	MCM3
DNAH1	PKD1L1	SETX	NTRK2	RASAL2	PITPNM2	TMEM132C	PLXNB2	ZNF202	CSH2	NUTM1	RAB38	TRABD2B	SOX30	PCDHB15	FERMT1	MCM4
HUWE1	FLNB	CHD1	NTRK3	DDX50	TRIP11	N4BP1	MUC8	NSMCE4A	CTBP2	JAKMIP3	HSPBP1	ANKRD44	ANO3	NFAT5	RBM19	PHF20L1
GLI3	FLT4	KCNN3	FLNC	TRMT61A	YLPM1	RAPGEF2	GRIK4	SYNPO2	ACAP2	C2	GRIN2B	ZC3H14	XPO7	PCDHB8	TTC27	DACH2
SRCAP	ITGAD	TOGARAM1	SSC5D	MUC3B	ZFYVE9	TIAM1	GRIN2A	ZNF215	FLOT1	RTKN2	DBN1	ANKRD36C	ZNF813	PCDHB13	ANXA3	MBOAT1
GCN1	TRIOBP	IGSF10	KIAA1549L	USP40	KIAA1614	ST18	GRIN1	ZNF217	TOPORS	MAP2K4	ZNF527	SLCO1B3	ATCAY	CNST	PUM3	SUPT5H
ADCY2	DIDO1	GABBR1	EIF2AK4	ASXL2	IGDCC4	ADARB2	PRSS16	ZNF236	MORC3	PCDH8	ACE	ATP5F1B	MAPKBP1	OR5I1	CDK13	PPP2R2B
DNAH3	KDR	SLC9C1	MYO16	CCSER1	KIF23	ARHGAP32	LINC01561	NEK9	SYVN1	CAD	GUCY2F	MTRF1L	TMPRSS13	UBR1	APBA1	PPP1R10
STAB2	CHD6	COL4A4	DOP1A	IGDCC3	TRPM8	RIPOR2	DAPK1	TMTC2	MEGF10	TRPM4	GHDC	ADGRB2	SLC27A3	MTMR4	PGBD5	PPP2R1A
BRINP3	ABCA1	COL9A1	OR5H14	KCNK12	MYO1H	GCNT2P1	GUCA1B	PCSK2	PHF3	ABCG4	DDX11	ZNF7	PABPC1	ZBED9	TYRO3	PTPA
C17ORF97	CUL9	DMXL2	KDM4C	TSC22D4	MUC19	HDAC4	DHX8	PDE4D	ABCA6	PDE3B	SEC24B	RRM1	ELMO2	LENG8	TULP4	TAF2
NF1	COL1A2	CAMTA1	JARID2	BRWD1	CFAP43	TMF1	KDM2B	PDE6A	GRIK1	PDE8A	BASP1	ZNF43	ZC3H13	SLC6A5	SCRN3	PRF1
FGA	MGA	PLCB1	CAND2	STK32B	ADAMTS2	TOP2B	CREB3L3	FAM186A	ABCA10	STIL	UNC13B	SLC9B2	KCNA3	GJA9	HS3ST1	MAP3K1
CDH9	VPS13A	LAMB1	HECW1	OR51G1	GPR63	PRR29	DLC1	ADAD2	PARD6G	SLC26A4	PIGS	SPATA31D1	KCNA6	SGCZ	GALNT14	PRMT9
ITPR3	LAMA3	MUC12	KCNQ3	MCM10	TTI2	TPR	FITM2	SLC4A2	GRIN2C	CNGB3	NIBAN1	RBM26	KCNJ3	PPP6R1	SHROOM2	PRKCH
MXRA5	AKAP9	ECPAS	PRKD2	CILP2	WDR33	KCNT2	DIAPH1	RNF43	EFS	RBFOX1	CASS4	KRTAP16-1	RCC1	MALT1	ABCB11	PKN2
STAB1	CTNNA2	GNAQ	NBEAL2	RIMS2	TET1	BEND7	USP17L22	ROBO3	DGKG	MAP3K15	KIRREL3	FOXK1	KCNN2	ZNF608	ARAF	TLR7
COL5A1	CFAP47	ZFYVE26	CEP295	THBS1	WDR49	CHPF	DNM1	SLC12A4	BRINP1	POC5	DMWD	BDKRB1	KCNN4	ZHX2	KRT38	PRKCZ
LAMA5	CARD11	CYLC1	TNKS1BP1	MRPL39	CLCA2	ARHGEF11	USP38	PHKB	ELAC2	TINAG	TTBK1	BMP7	KEL	XPO5	USP4	PCDH12
ZFPM2	PCDH11Y	RAPGEF1	L1CAM	FYCO1	DEPDC5	CCDC39	AFAP1L2	PIK3C2G	SANBR	SLC1A6	GPAT3	BMPR2	CHRM2	RPTOR	SPIRE1	PRKCQ
TENM2	DNAH12	EPHA6	HCN4	ADAMTSL2	TF	TRPM2	TMEM150C	PI4KA	GSDME	BCOR	ERN2	DEFB113	CHN1	SRGAP1	ZC3H6	ZNF628
RIMS1	POTEH	SEMA3A	ATP13A4	TBKBP1	CACNA2D4	TECPR2	SEMA6C	TRPM7	NCOA2	BRPF1	ARHGAP24	ZNF221	CHRNA7	KCTD16	PRICKLE1	MAP3K10
RNF213	FREM3	GRM1	LAMB2	CDC42BPA	PLEKHM1	SNAP91	ATP10D	SIDT1	KRTAP29-1	CASZ1	OR2T12	MYO1G	CHRNA1	SLITRK3	RNF216	MAP3K11
FANCM	TNRC18	GRM8	COL19A1	AGER	FSTL5	PRR14L	SLC34A2	NPC1L1	CPA6	SLC6A13	DRP2	SCNN1G	KIF5A	MIB1	ARHGAP36	GPR84
PREX1	ATP10A	GRM5	ATP9A	PKP4	ALOX12	DDX60L	ADGRA3	EFCAB13	LRRTM1	OR5D14	OR6P1	MKRN3	ZNF841	WDR35	HELB	ELOA2
