# Supplementary material for: Integrative network pharmacology and experimental validation reveal emodin derivatives as potential therapeutics for hepatocellular carcinoma
Source: J Egypt Natl Canc Inst. 2025 Jul 21;37:52. doi: 10.1186/s43046-025-00306-x (PMC13313454; doi:10.1186/s43046-025-00306-x)
Supplement: Supplementary file 2 — Supplementary Material 2. Supplementary Table 2.Lists of compound targets gathered from the Swiss Target Prediction [file 43046_2025_306_MOESM2_ESM.xlsx]

## Sheet: Sheet1
Supplementary Table 2. Lists of compound targets gathered from the Swiss Target Prediction
No.	Emodin	3-acetyl Emodin	1,3,8-tri acetyl emodin
1	ESR1	ELANE	CASP3
2	PIM1	LCK
3	ESR2	ESR2
4	CSNK2A1	LIMK1
5	PTP4A3	ESR1
6	ELANE	PIM1
7	FNTA	PDE5A
8	MCL1	HSP90B1
9	BCL2	FLT3
10	FTO	NOS2
11	LIMK1	CASP3
12	LCK	PIK3CG
13	CYP19A1	PRKAA1
14	ABCB1	HSP90AA1
15	BCHE	HSP90AB1
16	XDH	ABCB1
17	ADORA3	KIT
18	CYP1B1	OPRD1
19	AURKB	DUSP3
20	KDR	TNNC1
21	PLK1	SIRT1
22	MET	SLC22A12
23	AXL	EGFR
24	EGFR	GCGR
25	FASN	IGFBP3
26	PARP1	TNNT2
27	TNKS2	TNNI3
28	TNKS
29	CRHR1
30	DRD3
31	AKR1B1
32	CDK5R1
33	CCNB3
34	CDK6
35	ABCG2
36	CBR1
37	TBXAS1
38	MGAM
39	HTR2C
40	ESRRA
41	ESRRB
42	LDHA
43	LDHB
44	NOX4
45	FLT3
46	SYK
47	GSK3B
48	ABCC1
49	TTR
50	CFTR
51	AKR1B10
52	CDK5
53	CDK1
54	FNTB
55	CCNB2
56	CCNB1
