# Supplementary material for: Integrative network pharmacology and experimental validation reveal emodin derivatives as potential therapeutics for hepatocellular carcinoma
Source: J Egypt Natl Canc Inst. 2025 Jul 21;37:52. doi: 10.1186/s43046-025-00306-x (PMC13313454; doi:10.1186/s43046-025-00306-x)
Supplement: Supplementary file 3 — Supplementary Material 3. Supplementary Table 3. Summary of overlapped 20 target genes between emodin derivates and HCC [file 43046_2025_306_MOESM3_ESM.xlsx]

## Sheet: Sheet1
Supplementary Table 2. Summary of overlapped 20 target genes between emodin derivates and HCC
LCK
ESR1
NOS2
PIK3CG
HSP90AA1
ABCB1
KIT
EGFR
XDH
KDR
AXL
FASN
TNKS2
CRHR1
CCNB3
MGAM
HTR2C
NOX4
ABCC1
CFTR
