# Supplementary material for: Integrative network pharmacology and experimental validation reveal emodin derivatives as potential therapeutics for hepatocellular carcinoma
Source: J Egypt Natl Canc Inst. 2025 Jul 21;37:52. doi: 10.1186/s43046-025-00306-x (PMC13313454; doi:10.1186/s43046-025-00306-x)
Supplement: Supplementary file 4 — Supplementary Material 4. Supplementary Table 4.Functional enrichment analysis [file 43046_2025_306_MOESM4_ESM.xlsx]

## Sheet: BIOLOGICAL PROCESS
geneSet	description	link	size	overlap	expect	enrichmentRatio	pValue	FDR	overlapId	userId
GO:0043491	protein kinase B signaling	http://amigo.geneontology.org/amigo/term/GO:0043491	232	10	0.264491	37.8085	1.86517e-14	1.69563e-10	558;1956;2099;3320;3791;3815;3932;5294;7498;50507	LCK;ESR1;PIK3CG;HSP90AA1;KIT;EGFR;XDH;KDR;AXL;NOX4
GO:0051896	regulation of protein kinase B signaling	http://amigo.geneontology.org/amigo/term/GO:0051896	207	9	0.235989	38.1373	4.90274e-13	2.22854e-09	558;1956;2099;3320;3815;3932;5294;7498;50507	LCK;ESR1;PIK3CG;HSP90AA1;KIT;EGFR;XDH;AXL;NOX4
GO:0051897	positive regulation of protein kinase B signaling	http://amigo.geneontology.org/amigo/term/GO:0051897	159	8	0.181267	44.1337	3.97482e-12	1.2045e-08	558;1956;2099;3320;3815;3932;5294;50507	LCK;ESR1;PIK3CG;HSP90AA1;KIT;EGFR;AXL;NOX4
GO:0010647	positive regulation of cell communication	http://amigo.geneontology.org/amigo/term/GO:0010647	1733	13	1.9757	6.57995	2.36655e-09	4.27052e-06	558;1080;1956;2099;3320;3358;3791;3815;3932;5294;7498;50507;80351	LCK;ESR1;PIK3CG;HSP90AA1;KIT;EGFR;XDH;KDR;AXL;TNKS2;HTR2C;NOX4;CFTR
GO:0023056	positive regulation of signaling	http://amigo.geneontology.org/amigo/term/GO:0023056	1739	13	1.98254	6.55725	2.47022e-09	4.27052e-06	558;1080;1956;2099;3320;3358;3791;3815;3932;5294;7498;50507;80351	LCK;ESR1;PIK3CG;HSP90AA1;KIT;EGFR;XDH;KDR;AXL;TNKS2;HTR2C;NOX4;CFTR
GO:1902533	positive regulation of intracellular signal transduction	http://amigo.geneontology.org/amigo/term/GO:1902533	1051	11	1.19819	9.18053	2.81851e-09	4.27052e-06	558;1956;2099;3320;3358;3791;3815;3932;5294;7498;50507	LCK;ESR1;PIK3CG;HSP90AA1;KIT;EGFR;XDH;KDR;AXL;HTR2C;NOX4
GO:0042592	homeostatic process	http://amigo.geneontology.org/amigo/term/GO:0042592	1817	13	2.07146	6.27576	4.25366e-09	5.52429e-06	558;1080;1956;2099;3320;3358;3791;3815;3932;4843;5294;50507;80351	LCK;ESR1;NOS2;PIK3CG;HSP90AA1;KIT;EGFR;KDR;AXL;TNKS2;HTR2C;NOX4;CFTR
GO:0009967	positive regulation of signal transduction	http://amigo.geneontology.org/amigo/term/GO:0009967	1571	12	1.79101	6.70012	1.26941e-08	1.44252e-05	558;1956;2099;3320;3358;3791;3815;3932;5294;7498;50507;80351	LCK;ESR1;PIK3CG;HSP90AA1;KIT;EGFR;XDH;KDR;AXL;TNKS2;HTR2C;NOX4
GO:0043410	positive regulation of MAPK cascade	http://amigo.geneontology.org/amigo/term/GO:0043410	546	8	0.622465	12.8521	6.93007e-08	6.47533e-05	558;1956;3358;3791;3815;5294;7498;50507	PIK3CG;KIT;EGFR;XDH;KDR;AXL;HTR2C;NOX4
GO:0010562	positive regulation of phosphorus metabolic process	http://amigo.geneontology.org/amigo/term/GO:0010562	1097	10	1.25063	7.99597	7.83507e-08	6.47533e-05	558;1956;3320;3358;3791;3815;4843;5294;7498;50507	NOS2;PIK3CG;HSP90AA1;KIT;EGFR;XDH;KDR;AXL;HTR2C;NOX4
GO:0045937	positive regulation of phosphate metabolic process	http://amigo.geneontology.org/amigo/term/GO:0045937	1097	10	1.25063	7.99597	7.83507e-08	6.47533e-05	558;1956;3320;3358;3791;3815;4843;5294;7498;50507	NOS2;PIK3CG;HSP90AA1;KIT;EGFR;XDH;KDR;AXL;HTR2C;NOX4
GO:0018108	peptidyl-tyrosine phosphorylation	http://amigo.geneontology.org/amigo/term/GO:0018108	386	7	0.440058	15.907	1.34206e-07	9.18633e-05	558;1956;3320;3791;3815;3932;50507	LCK;HSP90AA1;KIT;EGFR;KDR;AXL;NOX4
GO:0046854	phosphatidylinositol phosphorylation	http://amigo.geneontology.org/amigo/term/GO:0046854	112	5	0.127685	39.1588	1.35141e-07	9.18633e-05	1956;2099;3815;3932;5294	LCK;ESR1;PIK3CG;KIT;EGFR
GO:0018212	peptidyl-tyrosine modification	http://amigo.geneontology.org/amigo/term/GO:0018212	389	7	0.443478	15.7843	1.41468e-07	9.18633e-05	558;1956;3320;3791;3815;3932;50507	LCK;HSP90AA1;KIT;EGFR;KDR;AXL;NOX4
GO:0046488	phosphatidylinositol metabolic process	http://amigo.geneontology.org/amigo/term/GO:0046488	234	6	0.266771	22.4912	1.67332e-07	9.75013e-05	1956;2099;3358;3815;3932;5294	LCK;ESR1;PIK3CG;KIT;EGFR;HTR2C
GO:0070374	positive regulation of ERK1 and ERK2 cascade	http://amigo.geneontology.org/amigo/term/GO:0070374	235	6	0.267911	22.3955	1.71601e-07	9.75013e-05	558;1956;3358;3791;3815;50507	KIT;EGFR;KDR;AXL;HTR2C;NOX4
GO:0046834	lipid phosphorylation	http://amigo.geneontology.org/amigo/term/GO:0046834	126	5	0.143646	34.8079	2.43611e-07	0.000130274	1956;2099;3815;3932;5294	LCK;ESR1;PIK3CG;KIT;EGFR
GO:0019220	regulation of phosphate metabolic process	http://amigo.geneontology.org/amigo/term/GO:0019220	1690	11	1.92668	5.70931	3.94688e-07	0.000191144	558;1956;3320;3358;3791;3815;4843;5294;7498;50507;85417	NOS2;PIK3CG;HSP90AA1;KIT;EGFR;XDH;KDR;AXL;CCNB3;HTR2C;NOX4
GO:0051174	regulation of phosphorus metabolic process	http://amigo.geneontology.org/amigo/term/GO:0051174	1692	11	1.92896	5.70256	3.99486e-07	0.000191144	558;1956;3320;3358;3791;3815;4843;5294;7498;50507;85417	NOS2;PIK3CG;HSP90AA1;KIT;EGFR;XDH;KDR;AXL;CCNB3;HTR2C;NOX4
GO:0001934	positive regulation of protein phosphorylation	http://amigo.geneontology.org/amigo/term/GO:0001934	982	9	1.11952	8.03913	4.45742e-07	0.000200875	558;1956;3320;3358;3791;3815;5294;7498;50507	PIK3CG;HSP90AA1;KIT;EGFR;XDH;KDR;AXL;HTR2C;NOX4
GO:0044093	positive regulation of molecular function	http://amigo.geneontology.org/amigo/term/GO:0044093	1717	11	1.95746	5.61953	4.64018e-07	0.000200875	1080;1956;2099;3320;3815;3932;4843;5243;5294;7498;50507	LCK;ESR1;NOS2;PIK3CG;HSP90AA1;ABCB1;KIT;EGFR;XDH;NOX4;CFTR
GO:0042493	response to drug	http://amigo.geneontology.org/amigo/term/GO:0042493	994	9	1.13321	7.94207	4.94075e-07	0.000204165	558;1080;1956;3358;3791;3932;4363;4843;5243	LCK;NOS2;ABCB1;EGFR;KDR;AXL;HTR2C;ABCC1;CFTR
GO:0042327	positive regulation of phosphorylation	http://amigo.geneontology.org/amigo/term/GO:0042327	1028	9	1.17197	7.6794	6.56732e-07	0.00025958	558;1956;3320;3358;3791;3815;5294;7498;50507	PIK3CG;HSP90AA1;KIT;EGFR;XDH;KDR;AXL;HTR2C;NOX4
GO:0001932	regulation of protein phosphorylation	http://amigo.geneontology.org/amigo/term/GO:0001932	1388	10	1.58238	6.31958	7.1352e-07	0.000270276	558;1956;3320;3358;3791;3815;5294;7498;50507;85417	PIK3CG;HSP90AA1;KIT;EGFR;XDH;KDR;AXL;CCNB3;HTR2C;NOX4
GO:0043408	regulation of MAPK cascade	http://amigo.geneontology.org/amigo/term/GO:0043408	745	8	0.849334	9.41915	7.48443e-07	0.000272164	558;1956;3358;3791;3815;5294;7498;50507	PIK3CG;KIT;EGFR;XDH;KDR;AXL;HTR2C;NOX4
GO:0070372	regulation of ERK1 and ERK2 cascade	http://amigo.geneontology.org/amigo/term/GO:0070372	308	6	0.351134	17.0875	8.40716e-07	0.000288988	558;1956;3358;3791;3815;50507	KIT;EGFR;KDR;AXL;HTR2C;NOX4
GO:1902531	regulation of intracellular signal transduction	http://amigo.geneontology.org/amigo/term/GO:1902531	1824	11	2.07944	5.28988	8.58285e-07	0.000288988	558;1956;2099;3320;3358;3791;3815;3932;5294;7498;50507	LCK;ESR1;PIK3CG;HSP90AA1;KIT;EGFR;XDH;KDR;AXL;HTR2C;NOX4
GO:0006468	protein phosphorylation	http://amigo.geneontology.org/amigo/term/GO:0006468	1860	11	2.12048	5.18749	1.04628e-06	0.000339704	558;1956;3320;3358;3791;3815;3932;5294;7498;50507;85417	LCK;PIK3CG;HSP90AA1;KIT;EGFR;XDH;KDR;AXL;CCNB3;HTR2C;NOX4
GO:0070371	ERK1 and ERK2 cascade	http://amigo.geneontology.org/amigo/term/GO:0070371	326	6	0.371655	16.144	1.17095e-06	0.000367073	558;1956;3358;3791;3815;50507	KIT;EGFR;KDR;AXL;HTR2C;NOX4
GO:0042325	regulation of phosphorylation	http://amigo.geneontology.org/amigo/term/GO:0042325	1500	10	1.71007	5.84772	1.46459e-06	0.000443821	558;1956;3320;3358;3791;3815;5294;7498;50507;85417	PIK3CG;HSP90AA1;KIT;EGFR;XDH;KDR;AXL;CCNB3;HTR2C;NOX4
GO:0019637	organophosphate metabolic process	http://amigo.geneontology.org/amigo/term/GO:0019637	1148	9	1.30877	6.87667	1.66265e-06	0.000487586	1956;2099;2194;3358;3815;3932;4843;5294;7498	LCK;ESR1;NOS2;PIK3CG;KIT;EGFR;XDH;FASN;HTR2C
GO:0032270	positive regulation of cellular protein metabolic process	http://amigo.geneontology.org/amigo/term/GO:0032270	1543	10	1.75909	5.68476	1.90062e-06	0.000539956	558;1956;3320;3358;3791;3815;3932;5294;7498;50507	LCK;PIK3CG;HSP90AA1;KIT;EGFR;XDH;KDR;AXL;HTR2C;NOX4
GO:0031401	positive regulation of protein modification process	http://amigo.geneontology.org/amigo/term/GO:0031401	1190	9	1.35665	6.63397	2.24535e-06	0.000618559	558;1956;3320;3358;3791;3815;5294;7498;50507	PIK3CG;HSP90AA1;KIT;EGFR;XDH;KDR;AXL;HTR2C;NOX4
GO:0006650	glycerophospholipid metabolic process	http://amigo.geneontology.org/amigo/term/GO:0006650	368	6	0.419537	14.3015	2.36735e-06	0.000632986	1956;2099;3358;3815;3932;5294	LCK;ESR1;PIK3CG;KIT;EGFR;HTR2C
GO:0046903	secretion	http://amigo.geneontology.org/amigo/term/GO:0046903	1605	10	1.82977	5.46516	2.72971e-06	0.000709023	558;1080;1956;3320;3358;3815;4843;5294;7498;8972	NOS2;PIK3CG;HSP90AA1;KIT;EGFR;XDH;AXL;MGAM;HTR2C;CFTR
GO:0000165	MAPK cascade	http://amigo.geneontology.org/amigo/term/GO:0000165	896	8	1.02148	7.83177	3.00703e-06	0.000743937	558;1956;3358;3791;3815;5294;7498;50507	PIK3CG;KIT;EGFR;XDH;KDR;AXL;HTR2C;NOX4
GO:2000379	positive regulation of reactive oxygen species metabolic process	http://amigo.geneontology.org/amigo/term/GO:2000379	91	4	0.103744	38.5564	3.02779e-06	0.000743937	1956;3320;7498;50507	HSP90AA1;EGFR;XDH;NOX4
GO:0023014	signal transduction by protein phosphorylation	http://amigo.geneontology.org/amigo/term/GO:0023014	907	8	1.03402	7.73678	3.29437e-06	0.000775326	558;1956;3358;3791;3815;5294;7498;50507	PIK3CG;KIT;EGFR;XDH;KDR;AXL;HTR2C;NOX4
GO:0051247	positive regulation of protein metabolic process	http://amigo.geneontology.org/amigo/term/GO:0051247	1640	10	1.86967	5.34852	3.32611e-06	0.000775326	558;1956;3320;3358;3791;3815;3932;5294;7498;50507	LCK;PIK3CG;HSP90AA1;KIT;EGFR;XDH;KDR;AXL;HTR2C;NOX4
GO:0007169	transmembrane receptor protein tyrosine kinase signaling pathway	http://amigo.geneontology.org/amigo/term/GO:0007169	676	7	0.770671	9.083	5.7582e-06	0.0013087	558;1956;3320;3791;3815;3932;7498	LCK;HSP90AA1;KIT;EGFR;XDH;KDR;AXL
GO:0031399	regulation of protein modification process	http://amigo.geneontology.org/amigo/term/GO:0031399	1771	10	2.01902	4.9529	6.69896e-06	0.00148537	558;1956;3320;3358;3791;3815;5294;7498;50507;85417	PIK3CG;HSP90AA1;KIT;EGFR;XDH;KDR;AXL;CCNB3;HTR2C;NOX4
GO:0014066	regulation of phosphatidylinositol 3-kinase signaling	http://amigo.geneontology.org/amigo/term/GO:0014066	113	4	0.128825	31.0498	7.17935e-06	0.00155399	1956;3791;3815;5294	PIK3CG;KIT;EGFR;KDR
GO:0043085	positive regulation of catalytic activity	http://amigo.geneontology.org/amigo/term/GO:0043085	1380	9	1.57326	5.72059	7.66571e-06	0.00162067	1956;2099;3320;3815;3932;4843;5294;7498;50507	LCK;ESR1;NOS2;PIK3CG;HSP90AA1;KIT;EGFR;XDH;NOX4
GO:0072593	reactive oxygen species metabolic process	http://amigo.geneontology.org/amigo/term/GO:0072593	256	5	0.291852	17.132	8.0184e-06	0.00164377	1956;3320;4843;7498;50507	NOS2;HSP90AA1;EGFR;XDH;NOX4
GO:0046486	glycerolipid metabolic process	http://amigo.geneontology.org/amigo/term/GO:0046486	456	6	0.519861	11.5416	8.13657e-06	0.00164377	1956;2099;3358;3815;3932;5294	LCK;ESR1;PIK3CG;KIT;EGFR;HTR2C
GO:0006954	inflammatory response	http://amigo.geneontology.org/amigo/term/GO:0006954	717	7	0.817413	8.56361	8.48211e-06	0.00167632	558;1956;2099;3815;4843;5294;50507	ESR1;NOS2;PIK3CG;KIT;EGFR;AXL;NOX4
GO:0038083	peptidyl-tyrosine autophosphorylation	http://amigo.geneontology.org/amigo/term/GO:0038083	37	3	0.0421817	71.1209	9.52451e-06	0.00183189	1956;3791;3932	LCK;EGFR;KDR
GO:0006644	phospholipid metabolic process	http://amigo.geneontology.org/amigo/term/GO:0006644	470	6	0.535821	11.1978	9.67228e-06	0.00183189	1956;2099;3358;3815;3932;5294	LCK;ESR1;PIK3CG;KIT;EGFR;HTR2C
GO:0032940	secretion by cell	http://amigo.geneontology.org/amigo/term/GO:0032940	1472	9	1.67815	5.36306	1.30118e-05	0.00241409	558;1080;1956;3320;3358;3815;4843;5294;8972	NOS2;PIK3CG;HSP90AA1;KIT;EGFR;AXL;MGAM;HTR2C;CFTR
GO:0010863	positive regulation of phospholipase C activity	http://amigo.geneontology.org/amigo/term/GO:0010863	42	3	0.0478819	62.6541	1.40216e-05	0.00253651	1956;2099;3815	ESR1;KIT;EGFR
GO:0050801	ion homeostasis	http://amigo.geneontology.org/amigo/term/GO:0050801	776	7	0.884675	7.91251	1.42297e-05	0.00253651	1080;1956;2099;3358;3791;3932;5294	LCK;ESR1;PIK3CG;EGFR;KDR;HTR2C;CFTR
GO:0030258	lipid modification	http://amigo.geneontology.org/amigo/term/GO:0030258	291	5	0.331753	15.0714	1.49169e-05	0.00260788	1956;2099;3815;3932;5294	LCK;ESR1;PIK3CG;KIT;EGFR
GO:0014065	phosphatidylinositol 3-kinase signaling	http://amigo.geneontology.org/amigo/term/GO:0014065	137	4	0.156186	25.6104	1.53902e-05	0.00262815	1956;3791;3815;5294	PIK3CG;KIT;EGFR;KDR
GO:0048878	chemical homeostasis	http://amigo.geneontology.org/amigo/term/GO:0048878	1119	8	1.27571	6.27101	1.5611e-05	0.00262815	1080;1956;2099;3358;3791;3932;5294;50507	LCK;ESR1;PIK3CG;EGFR;KDR;HTR2C;NOX4;CFTR
GO:0042981	regulation of apoptotic process	http://amigo.geneontology.org/amigo/term/GO:0042981	1517	9	1.72945	5.20397	1.66332e-05	0.00274931	558;1956;2099;3791;3815;3932;5294;7498;50507	LCK;ESR1;PIK3CG;KIT;EGFR;XDH;KDR;AXL;NOX4
GO:1900274	regulation of phospholipase C activity	http://amigo.geneontology.org/amigo/term/GO:1900274	45	3	0.0513021	58.4772	1.72942e-05	0.00280753	1956;2099;3815	ESR1;KIT;EGFR
GO:0043067	regulation of programmed cell death	http://amigo.geneontology.org/amigo/term/GO:0043067	1531	9	1.74541	5.15638	1.79238e-05	0.00285869	558;1956;2099;3791;3815;3932;5294;7498;50507	LCK;ESR1;PIK3CG;KIT;EGFR;XDH;KDR;AXL;NOX4
GO:0008283	cell proliferation	http://amigo.geneontology.org/amigo/term/GO:0008283	1986	10	2.26413	4.41671	1.88009e-05	0.00294688	1956;2099;3791;3815;4843;5243;5294;7498;50507;85417	ESR1;NOS2;PIK3CG;ABCB1;KIT;EGFR;XDH;KDR;CCNB3;NOX4
GO:0018193	peptidyl-amino acid modification	http://amigo.geneontology.org/amigo/term/GO:0018193	1212	8	1.38174	5.78982	2.79645e-05	0.00430105	558;1956;3320;3791;3815;3932;4843;50507	LCK;NOS2;HSP90AA1;KIT;EGFR;KDR;AXL;NOX4
GO:0071320	cellular response to cAMP	http://amigo.geneontology.org/amigo/term/GO:0071320	53	3	0.0604224	49.6504	2.83866e-05	0.00430105	1080;5294;50507	PIK3CG;NOX4;CFTR
GO:0048015	phosphatidylinositol-mediated signaling	http://amigo.geneontology.org/amigo/term/GO:0048015	162	4	0.184687	21.6582	2.9755e-05	0.00443447	1956;3791;3815;5294	PIK3CG;KIT;EGFR;KDR
GO:0048017	inositol lipid-mediated signaling	http://amigo.geneontology.org/amigo/term/GO:0048017	165	4	0.188108	21.2644	3.19735e-05	0.00468825	1956;3791;3815;5294	PIK3CG;KIT;EGFR;KDR
GO:0010941	regulation of cell death	http://amigo.geneontology.org/amigo/term/GO:0010941	1649	9	1.87994	4.7874	3.26878e-05	0.00471691	558;1956;2099;3791;3815;3932;5294;7498;50507	LCK;ESR1;PIK3CG;KIT;EGFR;XDH;KDR;AXL;NOX4
GO:1903961	positive regulation of anion transmembrane transport	http://amigo.geneontology.org/amigo/term/GO:1903961	8	2	0.00912036	219.289	3.4338e-05	0.0048776	1080;5243	ABCB1;CFTR
GO:0035690	cellular response to drug	http://amigo.geneontology.org/amigo/term/GO:0035690	349	5	0.397876	12.5667	3.57297e-05	0.00495017	558;1080;1956;3791;4843	NOS2;EGFR;KDR;AXL;CFTR
GO:2000377	regulation of reactive oxygen species metabolic process	http://amigo.geneontology.org/amigo/term/GO:2000377	170	4	0.193808	20.639	3.59378e-05	0.00495017	1956;3320;7498;50507	HSP90AA1;EGFR;XDH;NOX4
GO:0010518	positive regulation of phospholipase activity	http://amigo.geneontology.org/amigo/term/GO:0010518	58	3	0.0661226	45.3702	3.72555e-05	0.00505508	1956;2099;3815	ESR1;KIT;EGFR
GO:0019725	cellular homeostasis	http://amigo.geneontology.org/amigo/term/GO:0019725	917	7	1.04542	6.69586	4.19305e-05	0.00560574	1080;2099;3358;3932;4843;5294;50507	LCK;ESR1;NOS2;PIK3CG;HTR2C;NOX4;CFTR
GO:0010359	regulation of anion channel activity	http://amigo.geneontology.org/amigo/term/GO:0010359	9	2	0.0102604	194.924	4.41188e-05	0.00581281	1080;5243	ABCB1;CFTR
GO:0050673	epithelial cell proliferation	http://amigo.geneontology.org/amigo/term/GO:0050673	372	5	0.424097	11.7898	4.84529e-05	0.00629264	1956;2099;3791;3815;7498	ESR1;KIT;EGFR;XDH;KDR
GO:0006801	superoxide metabolic process	http://amigo.geneontology.org/amigo/term/GO:0006801	64	3	0.0729629	41.1168	5.00881e-05	0.0064134	1956;4843;50507	NOS2;EGFR;NOX4
GO:2000573	positive regulation of DNA biosynthetic process	http://amigo.geneontology.org/amigo/term/GO:2000573	66	3	0.075243	39.8708	5.49331e-05	0.00677046	3320;50507;80351	HSP90AA1;TNKS2;NOX4
GO:0060068	vagina development	http://amigo.geneontology.org/amigo/term/GO:0060068	10	2	0.0114005	175.432	5.5111e-05	0.00677046	558;2099	ESR1;AXL
GO:2001225	regulation of chloride transport	http://amigo.geneontology.org/amigo/term/GO:2001225	10	2	0.0114005	175.432	5.5111e-05	0.00677046	1080;5243	ABCB1;CFTR
GO:0060193	positive regulation of lipase activity	http://amigo.geneontology.org/amigo/term/GO:0060193	69	3	0.0786631	38.1373	6.27612e-05	0.0075074	1956;2099;3815	ESR1;KIT;EGFR
GO:0042698	ovulation cycle	http://amigo.geneontology.org/amigo/term/GO:0042698	69	3	0.0786631	38.1373	6.27612e-05	0.0075074	558;1956;2099	ESR1;EGFR;AXL
GO:0010517	regulation of phospholipase activity	http://amigo.geneontology.org/amigo/term/GO:0010517	70	3	0.0798032	37.5925	6.55242e-05	0.00763195	1956;2099;3815	ESR1;KIT;EGFR
GO:0016477	cell migration	http://amigo.geneontology.org/amigo/term/GO:0016477	1368	8	1.55958	5.12958	6.70141e-05	0.00763195	558;1956;3791;3815;3932;4363;5294;50507	LCK;PIK3CG;KIT;EGFR;KDR;AXL;NOX4;ABCC1
GO:0099133	ATP hydrolysis coupled anion transmembrane transport	http://amigo.geneontology.org/amigo/term/GO:0099133	11	2	0.0125405	159.483	6.73121e-05	0.00763195	1080;4363	ABCC1;CFTR
GO:0042908	xenobiotic transport	http://amigo.geneontology.org/amigo/term/GO:0042908	11	2	0.0125405	159.483	6.73121e-05	0.00763195	4363;5243	ABCB1;ABCC1
GO:0007167	enzyme linked receptor protein signaling pathway	http://amigo.geneontology.org/amigo/term/GO:0007167	989	7	1.12751	6.2084	6.8e-05	0.00763195	558;1956;3320;3791;3815;3932;7498	LCK;HSP90AA1;KIT;EGFR;XDH;KDR;AXL
GO:0090276	regulation of peptide hormone secretion	http://amigo.geneontology.org/amigo/term/GO:0090276	205	4	0.233709	17.1153	7.45473e-05	0.00826475	1080;1956;3358;4843	NOS2;EGFR;HTR2C;CFTR
GO:0006629	lipid metabolic process	http://amigo.geneontology.org/amigo/term/GO:0006629	1395	8	1.59036	5.0303	7.70723e-05	0.00844174	1080;1956;2099;2194;3358;3815;3932;5294	LCK;ESR1;PIK3CG;KIT;EGFR;FASN;HTR2C;CFTR
GO:0055080	cation homeostasis	http://amigo.geneontology.org/amigo/term/GO:0055080	701	6	0.799172	7.50777	9.18817e-05	0.00994401	1080;1956;2099;3358;3932;5294	LCK;ESR1;PIK3CG;EGFR;HTR2C;CFTR
GO:0014068	positive regulation of phosphatidylinositol 3-kinase signaling	http://amigo.geneontology.org/amigo/term/GO:0014068	79	3	0.0900636	33.3098	9.40464e-05	0.0100585	3791;3815;5294	PIK3CG;KIT;KDR
GO:0051054	positive regulation of DNA metabolic process	http://amigo.geneontology.org/amigo/term/GO:0051054	219	4	0.24967	16.0211	9.62979e-05	0.0101796	1956;3320;50507;80351	HSP90AA1;EGFR;TNKS2;NOX4
GO:0098771	inorganic ion homeostasis	http://amigo.geneontology.org/amigo/term/GO:0098771	712	6	0.811712	7.39178	0.000100153	0.0104654	1080;1956;2099;3358;3932;5294	LCK;ESR1;PIK3CG;EGFR;HTR2C;CFTR
GO:0006915	apoptotic process	http://amigo.geneontology.org/amigo/term/GO:0006915	1912	9	2.17977	4.12888	0.000106318	0.0109201	558;1956;2099;3791;3815;3932;5294;7498;50507	LCK;ESR1;PIK3CG;KIT;EGFR;XDH;KDR;AXL;NOX4
GO:0046777	protein autophosphorylation	http://amigo.geneontology.org/amigo/term/GO:0046777	225	4	0.25651	15.5939	0.000106907	0.0109201	1956;3791;3815;3932	LCK;KIT;EGFR;KDR
GO:0044255	cellular lipid metabolic process	http://amigo.geneontology.org/amigo/term/GO:0044255	1065	7	1.21415	5.76536	0.000108767	0.0109866	1956;2099;2194;3358;3815;3932;5294	LCK;ESR1;PIK3CG;KIT;EGFR;FASN;HTR2C
GO:2001212	regulation of vasculogenesis	http://amigo.geneontology.org/amigo/term/GO:2001212	14	2	0.0159606	125.308	0.000111144	0.0111034	3791;7498	XDH;KDR
GO:1901701	cellular response to oxygen-containing compound	http://amigo.geneontology.org/amigo/term/GO:1901701	1074	7	1.22441	5.71704	0.000114702	0.0113343	558;1080;1956;2099;4843;5294;50507	ESR1;NOS2;PIK3CG;EGFR;AXL;NOX4;CFTR
GO:0048010	vascular endothelial growth factor receptor signaling pathway	http://amigo.geneontology.org/amigo/term/GO:0048010	87	3	0.099184	30.2468	0.000125332	0.0122516	558;3320;3791	HSP90AA1;KDR;AXL
GO:0006952	defense response	http://amigo.geneontology.org/amigo/term/GO:0006952	1518	8	1.73059	4.6227	0.000140477	0.0133029	558;1956;2099;3358;3815;4843;5294;50507	ESR1;NOS2;PIK3CG;KIT;EGFR;AXL;HTR2C;NOX4
GO:0048870	cell motility	http://amigo.geneontology.org/amigo/term/GO:0048870	1518	8	1.73059	4.6227	0.000140477	0.0133029	558;1956;3791;3815;3932;4363;5294;50507	LCK;PIK3CG;KIT;EGFR;KDR;AXL;NOX4;ABCC1
GO:0051674	localization of cell	http://amigo.geneontology.org/amigo/term/GO:0051674	1518	8	1.73059	4.6227	0.000140477	0.0133029	558;1956;3791;3815;3932;4363;5294;50507	LCK;PIK3CG;KIT;EGFR;KDR;AXL;NOX4;ABCC1
GO:0045859	regulation of protein kinase activity	http://amigo.geneontology.org/amigo/term/GO:0045859	761	6	0.867575	6.91583	0.000144559	0.0135483	1956;3320;3815;5294;50507;85417	PIK3CG;HSP90AA1;KIT;EGFR;CCNB3;NOX4
GO:0055082	cellular chemical homeostasis	http://amigo.geneontology.org/amigo/term/GO:0055082	766	6	0.873275	6.87069	0.000149855	0.0139013	1080;2099;3358;3932;5294;50507	LCK;ESR1;PIK3CG;HTR2C;NOX4;CFTR
GO:0030072	peptide hormone secretion	http://amigo.geneontology.org/amigo/term/GO:0030072	247	4	0.281591	14.205	0.000153176	0.0140659	1080;1956;3358;4843	NOS2;EGFR;HTR2C;CFTR
GO:0060191	regulation of lipase activity	http://amigo.geneontology.org/amigo/term/GO:0060191	94	3	0.107164	27.9944	0.000157701	0.0143366	1956;2099;3815	ESR1;KIT;EGFR
GO:0050878	regulation of body fluid levels	http://amigo.geneontology.org/amigo/term/GO:0050878	483	5	0.550642	9.08031	0.000166279	0.0149667	558;1080;3932;5294;7498	LCK;PIK3CG;XDH;AXL;CFTR
GO:0042127	regulation of cell proliferation	http://amigo.geneontology.org/amigo/term/GO:0042127	1564	8	1.78303	4.48674	0.000173361	0.0154513	1956;2099;3791;3815;4843;7498;50507;85417	ESR1;NOS2;KIT;EGFR;XDH;KDR;CCNB3;NOX4
GO:0043406	positive regulation of MAP kinase activity	http://amigo.geneontology.org/amigo/term/GO:0043406	258	4	0.294132	13.5993	0.000181083	0.0156871	1956;3815;5294;50507	PIK3CG;KIT;EGFR;NOX4
GO:0007267	cell-cell signaling	http://amigo.geneontology.org/amigo/term/GO:0007267	1576	8	1.79671	4.45258	0.000182925	0.0156871	558;1080;1956;2099;3358;3815;4843;80351	ESR1;NOS2;KIT;EGFR;AXL;TNKS2;HTR2C;CFTR
GO:0051591	response to cAMP	http://amigo.geneontology.org/amigo/term/GO:0051591	99	3	0.112865	26.5805	0.000183868	0.0156871	1080;5294;50507	PIK3CG;NOX4;CFTR
GO:0072507	divalent inorganic cation homeostasis	http://amigo.geneontology.org/amigo/term/GO:0072507	494	5	0.563183	8.87812	0.000184732	0.0156871	1956;2099;3358;3932;5294	LCK;ESR1;PIK3CG;EGFR;HTR2C
GO:0030540	female genitalia development	http://amigo.geneontology.org/amigo/term/GO:0030540	18	2	0.0205208	97.462	0.000186361	0.0156871	558;2099	ESR1;AXL
GO:1903798	regulation of production of miRNAs involved in gene silencing by miRNA	http://amigo.geneontology.org/amigo/term/GO:1903798	18	2	0.0205208	97.462	0.000186361	0.0156871	1956;2099	ESR1;EGFR
GO:0071900	regulation of protein serine/threonine kinase activity	http://amigo.geneontology.org/amigo/term/GO:0071900	497	5	0.566603	8.82453	0.000190027	0.0158489	1956;3815;5294;50507;85417	PIK3CG;KIT;EGFR;CCNB3;NOX4
GO:0046883	regulation of hormone secretion	http://amigo.geneontology.org/amigo/term/GO:0046883	266	4	0.303252	13.1903	0.000203572	0.0168243	1080;1956;3358;4843	NOS2;EGFR;HTR2C;CFTR
GO:1903409	reactive oxygen species biosynthetic process	http://amigo.geneontology.org/amigo/term/GO:1903409	103	3	0.117425	25.5483	0.000206719	0.016895	3320;4843;50507	NOS2;HSP90AA1;NOX4
GO:0070920	regulation of production of small RNA involved in gene silencing by RNA	http://amigo.geneontology.org/amigo/term/GO:0070920	19	2	0.0216609	92.3324	0.000208144	0.016895	1956;2099	ESR1;EGFR
GO:0045860	positive regulation of protein kinase activity	http://amigo.geneontology.org/amigo/term/GO:0045860	513	5	0.584843	8.5493	0.000220268	0.0177209	1956;3320;3815;5294;50507	PIK3CG;HSP90AA1;KIT;EGFR;NOX4
GO:0010817	regulation of hormone levels	http://amigo.geneontology.org/amigo/term/GO:0010817	516	5	0.588264	8.49959	0.000226327	0.0180486	1080;1956;2099;3358;4843	ESR1;NOS2;EGFR;HTR2C;CFTR
GO:0043586	tongue development	http://amigo.geneontology.org/amigo/term/GO:0043586	20	2	0.0228009	87.7158	0.000231114	0.0182701	1956;3815	KIT;EGFR
GO:0051130	positive regulation of cellular component organization	http://amigo.geneontology.org/amigo/term/GO:0051130	1203	7	1.37147	5.10399	0.000233467	0.018297	558;2099;3320;3791;3815;50507;80351	ESR1;HSP90AA1;KIT;KDR;AXL;TNKS2;NOX4
GO:2000278	regulation of DNA biosynthetic process	http://amigo.geneontology.org/amigo/term/GO:2000278	108	3	0.123125	24.3655	0.000237777	0.0184755	3320;50507;80351	HSP90AA1;TNKS2;NOX4
GO:0043549	regulation of kinase activity	http://amigo.geneontology.org/amigo/term/GO:0043549	836	6	0.953078	6.29539	0.000241708	0.0185814	1956;3320;3815;5294;50507;85417	PIK3CG;HSP90AA1;KIT;EGFR;CCNB3;NOX4
GO:0048511	rhythmic process	http://amigo.geneontology.org/amigo/term/GO:0048511	279	4	0.318073	12.5757	0.000244332	0.0185814	558;1956;2099;4843	ESR1;NOS2;EGFR;AXL
GO:0044089	positive regulation of cellular component biogenesis	http://amigo.geneontology.org/amigo/term/GO:0044089	525	5	0.598524	8.35388	0.000245272	0.0185814	2099;3320;3791;3815;50507	ESR1;HSP90AA1;KIT;KDR;NOX4
GO:0035162	embryonic hemopoiesis	http://amigo.geneontology.org/amigo/term/GO:0035162	21	2	0.023941	83.5388	0.000255268	0.0191789	3791;3815	KIT;KDR
GO:0071407	cellular response to organic cyclic compound	http://amigo.geneontology.org/amigo/term/GO:0071407	536	5	0.611064	8.18244	0.000270052	0.0201233	1080;1956;2099;5294;50507	ESR1;PIK3CG;EGFR;NOX4;CFTR
GO:0060326	cell chemotaxis	http://amigo.geneontology.org/amigo/term/GO:0060326	289	4	0.329473	12.1406	0.00027947	0.0206558	3791;3815;4363;5294	PIK3CG;KIT;KDR;ABCC1
GO:0003158	endothelium development	http://amigo.geneontology.org/amigo/term/GO:0003158	117	3	0.133385	22.4912	0.000301012	0.0220685	2194;3791;7498	XDH;KDR;FASN
GO:0046660	female sex differentiation	http://amigo.geneontology.org/amigo/term/GO:0046660	118	3	0.134525	22.3006	0.000308642	0.0224469	558;2099;3815	ESR1;KIT;AXL
GO:0033674	positive regulation of kinase activity	http://amigo.geneontology.org/amigo/term/GO:0033674	553	5	0.630445	7.9309	0.000312063	0.0225156	1956;3320;3815;5294;50507	PIK3CG;HSP90AA1;KIT;EGFR;NOX4
GO:0007204	positive regulation of cytosolic calcium ion concentration	http://amigo.geneontology.org/amigo/term/GO:0007204	301	4	0.343154	11.6566	0.000326284	0.0233563	2099;3358;3932;5294	LCK;ESR1;PIK3CG;HTR2C
GO:0045332	phospholipid translocation	http://amigo.geneontology.org/amigo/term/GO:0045332	24	2	0.0273611	73.0965	0.000334812	0.0237795	4363;5243	ABCB1;ABCC1
GO:0008202	steroid metabolic process	http://amigo.geneontology.org/amigo/term/GO:0008202	307	4	0.349994	11.4288	0.000351695	0.024785	1080;2099;2194;3815	ESR1;KIT;FASN;CFTR
GO:0040011	locomotion	http://amigo.geneontology.org/amigo/term/GO:0040011	1738	8	1.9814	4.03755	0.000361651	0.0252382	558;1956;3791;3815;3932;4363;5294;50507	LCK;PIK3CG;KIT;EGFR;KDR;AXL;NOX4;ABCC1
GO:0034204	lipid translocation	http://amigo.geneontology.org/amigo/term/GO:0034204	25	2	0.0285011	70.1726	0.000363679	0.0252382	4363;5243	ABCB1;ABCC1
GO:0046879	hormone secretion	http://amigo.geneontology.org/amigo/term/GO:0046879	312	4	0.355694	11.2456	0.000373934	0.0257533	1080;1956;3358;4843	NOS2;EGFR;HTR2C;CFTR
GO:1903959	regulation of anion transmembrane transport	http://amigo.geneontology.org/amigo/term/GO:1903959	26	2	0.0296412	67.4737	0.000393718	0.0269119	1080;5243	ABCB1;CFTR
GO:0009914	hormone transport	http://amigo.geneontology.org/amigo/term/GO:0009914	322	4	0.367095	10.8964	0.000421419	0.0285904	1080;1956;3358;4843	NOS2;EGFR;HTR2C;CFTR
GO:0071396	cellular response to lipid	http://amigo.geneontology.org/amigo/term/GO:0071396	593	5	0.676047	7.39594	0.000430569	0.0289949	558;1080;1956;2099;4843	ESR1;NOS2;EGFR;AXL;CFTR
GO:0071902	positive regulation of protein serine/threonine kinase activity	http://amigo.geneontology.org/amigo/term/GO:0071902	326	4	0.371655	10.7627	0.000441572	0.0294587	1956;3815;5294;50507	PIK3CG;KIT;EGFR;NOX4
GO:0001775	cell activation	http://amigo.geneontology.org/amigo/term/GO:0001775	1335	7	1.52196	4.59933	0.000443939	0.0294587	558;1956;3320;3815;3932;5294;8972	LCK;PIK3CG;HSP90AA1;KIT;EGFR;AXL;MGAM
GO:0051338	regulation of transferase activity	http://amigo.geneontology.org/amigo/term/GO:0051338	940	6	1.07164	5.59888	0.000455453	0.0299089	1956;3320;3815;5294;50507;85417	PIK3CG;HSP90AA1;KIT;EGFR;CCNB3;NOX4
GO:0007263	nitric oxide mediated signal transduction	http://amigo.geneontology.org/amigo/term/GO:0007263	28	2	0.0319213	62.6541	0.000457302	0.0299089	1956;4843	NOS2;EGFR
GO:0006869	lipid transport	http://amigo.geneontology.org/amigo/term/GO:0006869	331	4	0.377355	10.6001	0.000467725	0.0303721	1080;4363;4843;5243	NOS2;ABCB1;ABCC1;CFTR
GO:0046683	response to organophosphorus	http://amigo.geneontology.org/amigo/term/GO:0046683	138	3	0.157326	19.0686	0.000488439	0.0313341	1080;5294;50507	PIK3CG;NOX4;CFTR
GO:0043405	regulation of MAP kinase activity	http://amigo.geneontology.org/amigo/term/GO:0043405	335	4	0.381915	10.4735	0.000489433	0.0313341	1956;3815;5294;50507	PIK3CG;KIT;EGFR;NOX4
GO:0080134	regulation of response to stress	http://amigo.geneontology.org/amigo/term/GO:0080134	1361	7	1.5516	4.51147	0.000499516	0.031756	1956;2099;3320;4843;5243;5294;7498	ESR1;NOS2;PIK3CG;HSP90AA1;ABCB1;EGFR;XDH
GO:0030879	mammary gland development	http://amigo.geneontology.org/amigo/term/GO:0030879	141	3	0.160746	18.6629	0.00052011	0.0326219	2099;2194;7498	ESR1;XDH;FASN
GO:0030003	cellular cation homeostasis	http://amigo.geneontology.org/amigo/term/GO:0030003	618	5	0.704548	7.09675	0.000520314	0.0326219	1080;2099;3358;3932;5294	LCK;ESR1;PIK3CG;HTR2C;CFTR
GO:0051480	regulation of cytosolic calcium ion concentration	http://amigo.geneontology.org/amigo/term/GO:0051480	342	4	0.389896	10.2592	0.000529145	0.0329484	2099;3358;3932;5294	LCK;ESR1;PIK3CG;HTR2C
GO:0051347	positive regulation of transferase activity	http://amigo.geneontology.org/amigo/term/GO:0051347	626	5	0.713669	7.00605	0.00055183	0.0341271	1956;3320;3815;5294;50507	PIK3CG;HSP90AA1;KIT;EGFR;NOX4
GO:0038128	ERBB2 signaling pathway	http://amigo.geneontology.org/amigo/term/GO:0038128	31	2	0.0353414	56.5908	0.000561408	0.0344849	1956;3320	HSP90AA1;EGFR
GO:0006873	cellular ion homeostasis	http://amigo.geneontology.org/amigo/term/GO:0006873	630	5	0.718229	6.96157	0.000568121	0.034663	1080;2099;3358;3932;5294	LCK;ESR1;PIK3CG;HTR2C;CFTR
GO:0000902	cell morphogenesis	http://amigo.geneontology.org/amigo/term/GO:0000902	982	6	1.11952	5.35942	0.00057543	0.0348749	558;1956;3320;3791;3815;50507	HSP90AA1;KIT;EGFR;KDR;AXL;NOX4
GO:0042554	superoxide anion generation	http://amigo.geneontology.org/amigo/term/GO:0042554	32	2	0.0364815	54.8224	0.000598428	0.0359929	1956;50507	EGFR;NOX4
GO:0055065	metal ion homeostasis	http://amigo.geneontology.org/amigo/term/GO:0055065	638	5	0.727349	6.87428	0.000601795	0.0359929	1956;2099;3358;3932;5294	LCK;ESR1;PIK3CG;EGFR;HTR2C
GO:0035295	tube development	http://amigo.geneontology.org/amigo/term/GO:0035295	992	6	1.13093	5.30539	0.000607359	0.0360883	1956;2099;3791;3815;5294;7498	ESR1;PIK3CG;KIT;EGFR;XDH;KDR
GO:0014074	response to purine-containing compound	http://amigo.geneontology.org/amigo/term/GO:0014074	152	3	0.173287	17.3123	0.000647447	0.0380364	1080;5294;50507	PIK3CG;NOX4;CFTR
GO:0050727	regulation of inflammatory response	http://amigo.geneontology.org/amigo/term/GO:0050727	361	4	0.411556	9.7192	0.000648514	0.0380364	1956;2099;4843;5294	ESR1;NOS2;PIK3CG;EGFR
GO:0030168	platelet activation	http://amigo.geneontology.org/amigo/term/GO:0030168	154	3	0.175567	17.0875	0.000672547	0.0386472	558;3932;5294	LCK;PIK3CG;AXL
GO:0048771	tissue remodeling	http://amigo.geneontology.org/amigo/term/GO:0048771	154	3	0.175567	17.0875	0.000672547	0.0386472	558;1956;50507	EGFR;AXL;NOX4
GO:0010876	lipid localization	http://amigo.geneontology.org/amigo/term/GO:0010876	365	4	0.416117	9.61269	0.000675899	0.0386472	1080;4363;4843;5243	NOS2;ABCB1;ABCC1;CFTR
GO:0071392	cellular response to estradiol stimulus	http://amigo.geneontology.org/amigo/term/GO:0071392	34	2	0.0387616	51.5975	0.000675932	0.0386472	1956;2099	ESR1;EGFR
GO:0006955	immune response	http://amigo.geneontology.org/amigo/term/GO:0006955	1919	8	2.18775	3.65673	0.000712615	0.0402265	558;2099;3320;3815;3932;4843;5294;8972	LCK;ESR1;NOS2;PIK3CG;HSP90AA1;KIT;AXL;MGAM
GO:0038084	vascular endothelial growth factor signaling pathway	http://amigo.geneontology.org/amigo/term/GO:0038084	35	2	0.0399016	50.1233	0.000716411	0.0402265	3791;7498	XDH;KDR
GO:0003006	developmental process involved in reproduction	http://amigo.geneontology.org/amigo/term/GO:0003006	663	5	0.75585	6.61507	0.00071683	0.0402265	558;1080;1956;2099;3815	ESR1;KIT;EGFR;AXL;CFTR
GO:0072359	circulatory system development	http://amigo.geneontology.org/amigo/term/GO:0072359	1026	6	1.16969	5.12958	0.000726473	0.0405176	1956;3791;3815;5294;7498;50507	PIK3CG;KIT;EGFR;XDH;KDR;NOX4
GO:0009891	positive regulation of biosynthetic process	http://amigo.geneontology.org/amigo/term/GO:0009891	1949	8	2.22195	3.60044	0.000791533	0.043877	1956;2099;3320;3358;3791;4843;50507;80351	ESR1;NOS2;HSP90AA1;EGFR;KDR;TNKS2;HTR2C;NOX4
GO:0019216	regulation of lipid metabolic process	http://amigo.geneontology.org/amigo/term/GO:0019216	382	4	0.435497	9.1849	0.000801545	0.0441627	2194;3358;3815;5294	PIK3CG;KIT;FASN;HTR2C
GO:0006928	movement of cell or subcellular component	http://amigo.geneontology.org/amigo/term/GO:0006928	1967	8	2.24247	3.5675	0.000842236	0.0461251	558;1956;3791;3815;3932;4363;5294;50507	LCK;PIK3CG;KIT;EGFR;KDR;AXL;NOX4;ABCC1

## Sheet: COMPONENT CELLULAR
geneSet	description	link	size	overlap	expect	enrichmentRatio	pValue	FDR	overlapId	userId
GO:0016324	apical plasma membrane	http://amigo.geneontology.org/amigo/term/GO:0016324	311	5	0.335815	14.8892	1.58448e-05	0.0186177	1080;1956;5243;8972;50507	ABCB1;EGFR;MGAM;NOX4;CFTR
GO:0045177	apical part of cell	http://amigo.geneontology.org/amigo/term/GO:0045177	375	5	0.404922	12.3481	3.89067e-05	0.0228577	1080;1956;5243;8972;50507	ABCB1;EGFR;MGAM;NOX4;CFTR
GO:0009986	cell surface	http://amigo.geneontology.org/amigo/term/GO:0009986	782	6	0.844396	7.10567	0.000124647	0.0400872	558;1080;1956;3320;3815;5243	HSP90AA1;ABCB1;KIT;EGFR;AXL;CFTR
GO:0005887	integral component of plasma membrane	http://amigo.geneontology.org/amigo/term/GO:0005887	1596	8	1.72335	4.64213	0.000136467	0.0400872	558;1080;1956;3358;3791;3815;4363;50507	KIT;EGFR;KDR;AXL;HTR2C;NOX4;ABCC1;CFTR
GO:0031226	intrinsic component of plasma membrane	http://amigo.geneontology.org/amigo/term/GO:0031226	1673	8	1.80649	4.42848	0.000190146	0.0422844	558;1080;1956;3358;3791;3815;4363;50507	KIT;EGFR;KDR;AXL;HTR2C;NOX4;ABCC1;CFTR
GO:0000242	pericentriolar material	http://amigo.geneontology.org/amigo/term/GO:0000242	21	2	0.0226756	88.2005	0.000229154	0.0422844	3932;80351	LCK;TNKS2
GO:0042629	mast cell granule	http://amigo.geneontology.org/amigo/term/GO:0042629	22	2	0.0237554	84.1914	0.000251907	0.0422844	3815;5294	PIK3CG;KIT

## Sheet: MOLECULAR FUNCTION
geneSet	description	link	size	overlap	expect	enrichmentRatio	pValue	FDR	overlapId	userId
GO:0008144	drug binding	http://amigo.geneontology.org/amigo/term/GO:0008144	1707	14	1.94547	7.19619	9.3806e-11	1.76074e-07	558;1080;1956;2194;3320;3358;3791;3815;3932;4363;4843;5243;5294;50507	LCK;NOS2;PIK3CG;HSP90AA1;ABCB1;KIT;EGFR;KDR;AXL;FASN;HTR2C;NOX4;ABCC1;CFTR
GO:0046934	phosphatidylinositol-4,5-bisphosphate 3-kinase activity	http://amigo.geneontology.org/amigo/term/GO:0046934	71	5	0.080919	61.7902	1.34789e-08	1.04121e-05	1956;2099;3815;3932;5294	LCK;ESR1;PIK3CG;KIT;EGFR
GO:0052813	phosphatidylinositol bisphosphate kinase activity	http://amigo.geneontology.org/amigo/term/GO:0052813	74	5	0.0843381	59.2852	1.66416e-08	1.04121e-05	1956;2099;3815;3932;5294	LCK;ESR1;PIK3CG;KIT;EGFR
GO:0035004	phosphatidylinositol 3-kinase activity	http://amigo.geneontology.org/amigo/term/GO:0035004	82	5	0.0934557	53.5013	2.803e-08	1.23597e-05	1956;2099;3815;3932;5294	LCK;ESR1;PIK3CG;KIT;EGFR
GO:0004713	protein tyrosine kinase activity	http://amigo.geneontology.org/amigo/term/GO:0004713	178	6	0.202867	29.576	3.29241e-08	1.23597e-05	558;1956;3320;3791;3815;3932	LCK;HSP90AA1;KIT;EGFR;KDR;AXL
GO:0016773	phosphotransferase activity, alcohol group as acceptor	http://amigo.geneontology.org/amigo/term/GO:0016773	783	9	0.892388	10.0853	6.41993e-08	1.87784e-05	558;1956;2099;3320;3791;3815;3932;5294;85417	LCK;ESR1;PIK3CG;HSP90AA1;KIT;EGFR;KDR;AXL;CCNB3
GO:0030235	nitric-oxide synthase regulator activity	http://amigo.geneontology.org/amigo/term/GO:0030235	8	3	0.00911763	329.033	7.00313e-08	1.87784e-05	1956;2099;3320	ESR1;HSP90AA1;EGFR
GO:0016301	kinase activity	http://amigo.geneontology.org/amigo/term/GO:0016301	845	9	0.96305	9.34531	1.23515e-07	2.89796e-05	558;1956;2099;3320;3791;3815;3932;5294;85417	LCK;ESR1;PIK3CG;HSP90AA1;KIT;EGFR;KDR;AXL;CCNB3
GO:0004672	protein kinase activity	http://amigo.geneontology.org/amigo/term/GO:0004672	649	8	0.739668	10.8157	2.61052e-07	5.44437e-05	558;1956;3320;3791;3815;3932;5294;85417	LCK;PIK3CG;HSP90AA1;KIT;EGFR;KDR;AXL;CCNB3
GO:0016772	transferase activity, transferring phosphorus-containing groups	http://amigo.geneontology.org/amigo/term/GO:0016772	993	9	1.13173	7.95246	4.88641e-07	9.17179e-05	558;1956;2099;3320;3791;3815;3932;5294;85417	LCK;ESR1;PIK3CG;HSP90AA1;KIT;EGFR;KDR;AXL;CCNB3
GO:0004714	transmembrane receptor protein tyrosine kinase activity	http://amigo.geneontology.org/amigo/term/GO:0004714	64	4	0.072941	54.8388	7.33089e-07	0.000125092	558;1956;3791;3815	KIT;EGFR;KDR;AXL
GO:0032553	ribonucleotide binding	http://amigo.geneontology.org/amigo/term/GO:0032553	1865	11	2.12555	5.17514	1.07185e-06	0.000157103	558;1080;1956;3320;3791;3815;3932;4363;4843;5243;5294	LCK;NOS2;PIK3CG;HSP90AA1;ABCB1;KIT;EGFR;KDR;AXL;ABCC1;CFTR
GO:0005524	ATP binding	http://amigo.geneontology.org/amigo/term/GO:0005524	1453	10	1.65599	6.03869	1.08809e-06	0.000157103	558;1080;1956;3320;3791;3815;3932;4363;5243;5294	LCK;PIK3CG;HSP90AA1;ABCB1;KIT;EGFR;KDR;AXL;ABCC1;CFTR
GO:0032559	adenyl ribonucleotide binding	http://amigo.geneontology.org/amigo/term/GO:0032559	1509	10	1.71981	5.81459	1.54347e-06	0.000206936	558;1080;1956;3320;3791;3815;3932;4363;5243;5294	LCK;PIK3CG;HSP90AA1;ABCB1;KIT;EGFR;KDR;AXL;ABCC1;CFTR
GO:0030554	adenyl nucleotide binding	http://amigo.geneontology.org/amigo/term/GO:0030554	1522	10	1.73463	5.76492	1.67057e-06	0.000209043	558;1080;1956;3320;3791;3815;3932;4363;5243;5294	LCK;PIK3CG;HSP90AA1;ABCB1;KIT;EGFR;KDR;AXL;ABCC1;CFTR
GO:0019199	transmembrane receptor protein kinase activity	http://amigo.geneontology.org/amigo/term/GO:0019199	81	4	0.092316	43.3294	1.89621e-06	0.000222449	558;1956;3791;3815	KIT;EGFR;KDR;AXL
GO:0042802	identical protein binding	http://amigo.geneontology.org/amigo/term/GO:0042802	1696	10	1.93294	5.17347	4.50743e-06	0.000497673	1956;2099;2194;3320;3791;3815;3932;4843;5294;7498	LCK;ESR1;NOS2;PIK3CG;HSP90AA1;KIT;EGFR;XDH;KDR;FASN
GO:0035639	purine ribonucleoside triphosphate binding	http://amigo.geneontology.org/amigo/term/GO:0035639	1786	10	2.03551	4.91277	7.2117e-06	0.00075202	558;1080;1956;3320;3791;3815;3932;4363;5243;5294	LCK;PIK3CG;HSP90AA1;ABCB1;KIT;EGFR;KDR;AXL;ABCC1;CFTR
GO:0032555	purine ribonucleotide binding	http://amigo.geneontology.org/amigo/term/GO:0032555	1850	10	2.10845	4.74282	9.91522e-06	0.000979519	558;1080;1956;3320;3791;3815;3932;4363;5243;5294	LCK;PIK3CG;HSP90AA1;ABCB1;KIT;EGFR;KDR;AXL;ABCC1;CFTR
GO:0017076	purine nucleotide binding	http://amigo.geneontology.org/amigo/term/GO:0017076	1865	10	2.12555	4.70467	1.06643e-05	0.00100084	558;1080;1956;3320;3791;3815;3932;4363;5243;5294	LCK;PIK3CG;HSP90AA1;ABCB1;KIT;EGFR;KDR;AXL;ABCC1;CFTR
GO:0008559	xenobiotic transmembrane transporting ATPase activity	http://amigo.geneontology.org/amigo/term/GO:0008559	5	2	0.00569852	350.968	1.22813e-05	0.00109771	4363;5243	ABCB1;ABCC1
GO:0042910	xenobiotic transmembrane transporter activity	http://amigo.geneontology.org/amigo/term/GO:0042910	7	2	0.00797793	250.692	2.57556e-05	0.00219742	4363;5243	ABCB1;ABCC1
GO:0019901	protein kinase binding	http://amigo.geneontology.org/amigo/term/GO:0019901	631	6	0.719153	8.34315	5.10729e-05	0.00416799	1956;2099;3320;3932;50507;85417	LCK;ESR1;HSP90AA1;EGFR;CCNB3;NOX4
GO:0043225	ATPase-coupled anion transmembrane transporter activity	http://amigo.geneontology.org/amigo/term/GO:0043225	11	2	0.0125367	159.531	6.72719e-05	0.00505077	1080;4363	ABCC1;CFTR
GO:0046624	sphingolipid transporter activity	http://amigo.geneontology.org/amigo/term/GO:0046624	11	2	0.0125367	159.531	6.72719e-05	0.00505077	4363;5243	ABCB1;ABCC1
GO:0050660	flavin adenine dinucleotide binding	http://amigo.geneontology.org/amigo/term/GO:0050660	77	3	0.0877572	34.1852	8.70437e-05	0.00628388	4843;7498;50507	NOS2;XDH;NOX4
GO:0019900	kinase binding	http://amigo.geneontology.org/amigo/term/GO:0019900	711	6	0.810329	7.4044	9.92128e-05	0.00689712	1956;2099;3320;3932;50507;85417	LCK;ESR1;HSP90AA1;EGFR;CCNB3;NOX4
GO:0072341	modified amino acid binding	http://amigo.geneontology.org/amigo/term/GO:0072341	86	3	0.0980145	30.6077	0.000120991	0.00811072	558;2194;50507	AXL;FASN;NOX4
GO:0050662	coenzyme binding	http://amigo.geneontology.org/amigo/term/GO:0050662	284	4	0.323676	12.358	0.000261177	0.0169044	2194;4843;7498;50507	NOS2;XDH;FASN;NOX4
GO:0042626	ATPase activity, coupled to transmembrane movement of substances	http://amigo.geneontology.org/amigo/term/GO:0042626	114	3	0.129926	23.09	0.000278613	0.01698	1080;4363;5243	ABCB1;ABCC1;CFTR
GO:0004012	phospholipid-translocating ATPase activity	http://amigo.geneontology.org/amigo/term/GO:0004012	22	2	0.0250735	79.7656	0.000280437	0.01698	4363;5243	ABCB1;ABCC1
GO:0046983	protein dimerization activity	http://amigo.geneontology.org/amigo/term/GO:0046983	1270	7	1.44742	4.83618	0.000326022	0.0187763	558;1956;2194;3320;3815;4843;7498	NOS2;HSP90AA1;KIT;EGFR;XDH;AXL;FASN
GO:0015405	P-P-bond-hydrolysis-driven transmembrane transporter activity	http://amigo.geneontology.org/amigo/term/GO:0015405	121	3	0.137904	21.7542	0.000331989	0.0187763	1080;4363;5243	ABCB1;ABCC1;CFTR
GO:0015399	primary active transmembrane transporter activity	http://amigo.geneontology.org/amigo/term/GO:0015399	122	3	0.139044	21.5759	0.000340114	0.0187763	1080;4363;5243	ABCB1;ABCC1;CFTR
GO:0043492	ATPase activity, coupled to movement of substances	http://amigo.geneontology.org/amigo/term/GO:0043492	129	3	0.147022	20.4051	0.000400601	0.0214836	1080;4363;5243	ABCB1;ABCC1;CFTR
GO:0043548	phosphatidylinositol 3-kinase binding	http://amigo.geneontology.org/amigo/term/GO:0043548	30	2	0.0341911	58.4947	0.000525233	0.0273851	558;3932	LCK;AXL
GO:0042623	ATPase activity, coupled	http://amigo.geneontology.org/amigo/term/GO:0042623	352	4	0.401176	9.97069	0.000589145	0.0298872	1080;3320;4363;5243	HSP90AA1;ABCB1;ABCC1;CFTR

## Sheet: REACTOME
geneSet	description	link	size	overlap	expect	enrichmentRatio	pValue	FDR	overlapId	userId
R-HSA-8866910	TFAP2 (AP-2) family regulates transcription of growth factors and their receptors	http://reactome.org/PathwayBrowser/#/R-HSA-8866910	15	3	0.027004	111.095	2.22038e-06	0.00383682	1956;2099;3815	ESR1;KIT;EGFR
R-HSA-2219530	Constitutive Signaling by Aberrant PI3K in Cancer	http://reactome.org/PathwayBrowser/#/R-HSA-2219530	71	4	0.127819	31.2943	6.75347e-06	0.0048848	1956;2099;3815;3932	LCK;ESR1;KIT;EGFR
R-HSA-9006934	Signaling by Receptor Tyrosine Kinases	http://reactome.org/PathwayBrowser/#/R-HSA-9006934	455	7	0.819121	8.54575	8.48055e-06	0.0048848	1956;2099;3320;3791;3815;3932;558	LCK;ESR1;HSP90AA1;KIT;EGFR;KDR;AXL
R-HSA-2219528	PI3K/AKT Signaling in Cancer	http://reactome.org/PathwayBrowser/#/R-HSA-2219528	97	4	0.174626	22.9061	2.33789e-05	0.00866244	1956;2099;3815;3932	LCK;ESR1;KIT;EGFR
R-HSA-6811558	PI5P, PP2A and IER3 Regulate PI3K/AKT Signaling	http://reactome.org/PathwayBrowser/#/R-HSA-6811558	99	4	0.178226	22.4434	2.53421e-05	0.00866244	1956;2099;3815;3932	LCK;ESR1;KIT;EGFR
R-HSA-199418	Negative regulation of the PI3K/AKT network	http://reactome.org/PathwayBrowser/#/R-HSA-199418	106	4	0.190828	20.9613	3.31768e-05	0.00866244	1956;2099;3815;3932	LCK;ESR1;KIT;EGFR
R-HSA-5663202	Diseases of signal transduction	http://reactome.org/PathwayBrowser/#/R-HSA-5663202	378	6	0.6805	8.81704	3.7029e-05	0.00866244	1956;2099;3320;3815;3932;80351	LCK;ESR1;HSP90AA1;KIT;EGFR;TNKS2
R-HSA-8864260	Transcriptional regulation by the AP-2 (TFAP2) family of transcription factors	http://reactome.org/PathwayBrowser/#/R-HSA-8864260	38	3	0.0684101	43.8532	4.01039e-05	0.00866244	1956;2099;3815	ESR1;KIT;EGFR
R-HSA-1257604	PIP3 activates AKT signaling	http://reactome.org/PathwayBrowser/#/R-HSA-1257604	260	5	0.468069	10.6822	7.64871e-05	0.0146855	1956;2099;3815;3932;80351	LCK;ESR1;KIT;EGFR;TNKS2
R-HSA-9006925	Intracellular signaling by second messengers	http://reactome.org/PathwayBrowser/#/R-HSA-9006925	293	5	0.527478	9.47907	0.000134553	0.0232508	1956;2099;3815;3932;80351	LCK;ESR1;KIT;EGFR;TNKS2
R-HSA-5637810	Constitutive Signaling by EGFRvIII	http://reactome.org/PathwayBrowser/#/R-HSA-5637810	15	2	0.027004	74.0632	0.000317949	0.0457847	1956;3320	HSP90AA1;EGFR
R-HSA-5637812	Signaling by EGFRvIII in Cancer	http://reactome.org/PathwayBrowser/#/R-HSA-5637812	15	2	0.027004	74.0632	0.000317949	0.0457847	1956;3320	HSP90AA1;EGFR
R-HSA-1433559	Regulation of KIT signaling	http://reactome.org/PathwayBrowser/#/R-HSA-1433559	16	2	0.0288042	69.4342	0.00036298	0.0482485	3815;3932	LCK;KIT
